# Supplementary material for: The causal association between sleep traits and osteoarthritis traits: evidence from bidirectional mendelian randomization
Source: Hum Mol Genet. 2026 Jun 1;35(9):ddag043. doi: 10.1093/hmg/ddag043 (PMC13225258; doi:10.1093/hmg/ddag043)
Supplement: ddag043_HMG_26_00072_R1_Chen_supplementary_tables [file ddag043_hmg_26_00072_r1_chen_supplementary_tables.xlsx]

## Sheet: ST1
Supplementary Table 1 Instrumental variables used for two sample MR
SNP	chr	pos	effect_allele	other_allele	eaf	beta	se	pval	exposure
rs10156602	9	96345328	A	G	0.637771	0.0101122	0.00144819	3.4e-12	insomnia
rs10947690	6	37631768	A	G	0.738436	-0.00868595	0.0015737	3.5e-08	insomnia
rs11097861	4	105330133	A	G	0.284352	-0.00916107	0.00153452	1.7e-09	insomnia
rs11184946	1	107185225	C	T	0.582984	-0.00878653	0.00139968	2.9e-10	insomnia
rs113851554	2	66750564	G	T	0.942793	-0.0413744	0.00307399	1.3e-41	insomnia
rs11673344	19	37684966	A	G	0.619812	-0.00868506	0.00142888	9.0e-10	insomnia
rs12405761	1	57850914	A	C	0.570539	0.00923926	0.00139853	2.6e-11	insomnia
rs1430205	5	87678585	C	T	0.541669	-0.00769252	0.0013907	3.6e-08	insomnia
rs17151854	8	10236559	G	T	0.846784	-0.010705	0.00192286	2.4e-08	insomnia
rs17669584	17	28899614	A	G	0.80454	-0.00964647	0.00178391	3.6e-08	insomnia
rs1841625	4	91287477	A	G	0.568289	-0.00771112	0.00139836	3.6e-08	insomnia
rs2296580	10	104241683	G	T	0.702012	0.0103125	0.00151028	8.7e-12	insomnia
rs2956278	12	84698234	A	G	0.785194	-0.00952347	0.00168476	1.3e-08	insomnia
rs314280	6	105400837	A	G	0.453284	-0.00863865	0.00138926	3.5e-10	insomnia
rs324017	12	57487814	A	C	0.294978	0.00967624	0.00151903	1.1e-10	insomnia
rs4577309	2	191288833	A	G	0.46879	0.00811816	0.00138836	3.7e-09	insomnia
rs4688760	3	49980596	C	T	0.309505	-0.0107674	0.00149946	1.0e-12	insomnia
rs4751	1	1686040	G	T	0.575309	-0.00772701	0.00139656	1.6e-08	insomnia
rs62158170	2	114082175	A	G	0.785192	0.0120517	0.00168292	5.7e-13	insomnia
rs6593005	7	52584625	A	G	0.258967	-0.00903102	0.00157978	8.6e-09	insomnia
rs68094047	12	109855201	C	T	0.749565	-0.00941756	0.00160041	3.3e-09	insomnia
rs7572387	2	58866584	A	C	0.570618	-0.00983894	0.00140245	1.5e-12	insomnia
rs7711696	5	135486536	G	T	0.695476	-0.0101773	0.00150096	9.9e-12	insomnia
rs10483350	14	29816155	A	G	0.804582	-0.017369	0.0028676	1.5e-09	sleepduration
rs10761674	10	64618340	C	T	0.477334	0.0123329	0.00226591	4.2e-08	sleepduration
rs10973207	9	37100525	G	T	0.842323	-0.0204339	0.00312394	6.0e-11	sleepduration
rs112230981	3	55879269	A	G	0.94984	0.0315275	0.00522787	2.2e-09	sleepduration
rs11567976	5	137654218	C	T	0.429092	-0.0128042	0.00228516	2.1e-08	sleepduration
rs11621908	14	78495761	C	T	0.917141	0.0240951	0.00416298	5.6e-09	sleepduration
rs11643715	16	23909538	C	G	0.709058	-0.013895	0.00249658	3.2e-08	sleepduration
rs11885663	2	166944004	C	T	0.752191	-0.0162176	0.00261811	8.6e-10	sleepduration
rs12246842	10	21830580	A	G	0.459815	0.0133949	0.00227425	3.9e-09	sleepduration
rs12791153	11	80685181	A	T	0.918911	-0.0235481	0.0042169	1.9e-08	sleepduration
rs1517572	11	28829882	A	C	0.419464	-0.0146443	0.00229467	1.5e-10	sleepduration
rs1553132	11	88297740	A	G	0.741567	-0.0145068	0.00258447	2.5e-08	sleepduration
rs17427571	4	82254908	A	G	0.684313	0.0138255	0.00243544	1.3e-08	sleepduration
rs1939455	11	101520886	G	T	0.879446	0.0204253	0.00356118	1.2e-08	sleepduration
rs205024	17	11227352	C	T	0.616265	-0.0138261	0.00232711	3.9e-09	sleepduration
rs2079070	7	114126432	C	G	0.264613	0.0175475	0.00256638	7.5e-12	sleepduration
rs2192528	4	18327896	A	G	0.480065	0.0133687	0.0022692	2.7e-09	sleepduration
rs2231265	6	89790201	A	G	0.227711	-0.014955	0.00269917	2.7e-08	sleepduration
rs2717076	2	58061127	C	T	0.372584	-0.0184107	0.00234091	3.1e-15	sleepduration
rs3027234	17	8136092	C	T	0.772849	0.0151536	0.00270628	2.3e-08	sleepduration
rs34556183	6	28584775	A	G	0.719606	0.0169228	0.00252323	2.3e-11	sleepduration
rs34731055	7	2106928	C	T	0.81911	-0.0194603	0.00294778	3.7e-11	sleepduration
rs365663	5	1428883	A	G	0.545963	0.0146291	0.00227857	1.0e-10	sleepduration
rs374153	2	40382712	C	T	0.158085	0.0176119	0.00310308	9.1e-09	sleepduration
rs3751046	11	122828342	A	G	0.853507	-0.0194129	0.00320818	1.1e-09	sleepduration
rs4592416	11	43800474	A	G	0.535593	-0.0146828	0.0022701	9.3e-11	sleepduration
rs465700	5	3126493	C	G	0.107834	0.0225148	0.00367362	1.4e-09	sleepduration
rs4767550	12	117951150	A	G	0.585862	-0.0143001	0.0023096	6.3e-10	sleepduration
rs4841498	8	10985432	C	T	0.48696	0.0139954	0.00226922	1.2e-09	sleepduration
rs55658675	14	65554638	C	T	0.644938	0.0131415	0.00236892	2.0e-08	sleepduration
rs56372231	5	102321905	C	T	0.665907	-0.0169439	0.00239981	2.2e-12	sleepduration
rs61796569	1	66476437	C	T	0.730417	-0.0154442	0.00256443	1.5e-09	sleepduration
rs61985058	14	60233841	C	T	0.856824	-0.0185938	0.00322893	1.3e-08	sleepduration
rs75539574	2	58871658	A	C	0.914208	-0.0362482	0.00406522	6.9e-19	sleepduration
rs8038326	15	47989799	A	G	0.72691	0.0159204	0.0025407	2.8e-10	sleepduration
rs915416	1	34731984	C	G	0.289947	0.0192587	0.00249452	9.9e-15	sleepduration
rs9345234	6	93162639	A	C	0.421984	-0.0130117	0.00229893	1.8e-08	sleepduration
rs10067113	5	26016363	C	T	0.380901	-0.016251	0.00277635	6.3e-09	chronotype
rs10149448	14	84253271	A	G	0.603599	0.0164465	0.00275282	2.7e-09	chronotype
rs1027742	5	115904410	A	G	0.737765	0.0183119	0.00306482	2.8e-09	chronotype
rs10402849	19	2695661	C	T	0.798647	-0.0192609	0.00335946	8.9e-09	chronotype
rs10495976	2	49750698	A	T	0.609779	-0.0178512	0.00276698	5.1e-11	chronotype
rs10742179	11	27650524	A	G	0.260177	0.0182967	0.00306465	1.5e-09	chronotype
rs10988239	9	131943440	C	T	0.48728	0.0186334	0.00273304	1.6e-11	chronotype
rs114670539	2	207064335	C	T	0.942104	-0.0342784	0.00580825	4.6e-09	chronotype
rs114848860	3	36859494	A	T	0.975537	-0.0555837	0.00872612	3.6e-10	chronotype
rs11670534	19	47003906	C	T	0.834382	0.0209755	0.00362802	8.5e-09	chronotype
rs11748798	5	87650742	G	T	0.749832	0.0203788	0.00309922	5.2e-11	chronotype
rs12140153	1	62579891	G	T	0.904737	0.0340109	0.00468803	1.6e-13	chronotype
rs12541362	8	33584661	A	T	0.649758	-0.0213568	0.00282446	3.5e-14	chronotype
rs12811046	12	24066937	A	G	0.553343	0.0169679	0.00270358	6.2e-10	chronotype
rs12927162	16	52684916	A	G	0.721593	0.0286498	0.00300067	6.8e-22	chronotype
rs12969848	18	38152835	C	T	0.470141	-0.0218632	0.00270301	1.3e-15	chronotype
rs13011556	2	4651923	C	G	0.761404	-0.0227424	0.00316075	1.1e-12	chronotype
rs13059636	3	24935790	A	G	0.527951	-0.0182698	0.00270236	1.6e-11	chronotype
rs13065394	3	132971327	G	T	0.711537	0.017504	0.00296404	3.0e-09	chronotype
rs13255030	8	31671330	A	G	0.585145	0.0162198	0.00273214	2.8e-09	chronotype
rs13316611	3	63564385	G	T	0.743413	-0.0178305	0.0030789	1.7e-08	chronotype
rs139911	22	40704052	C	T	0.423865	0.0233915	0.00273231	2.3e-17	chronotype
rs140206235	1	173996343	C	T	0.980731	-0.0553854	0.00996801	2.3e-08	chronotype
rs17267683	13	94057870	C	G	0.76125	0.0197414	0.00316651	2.7e-10	chronotype
rs17448682	1	15966713	C	T	0.768048	-0.0221528	0.00318247	2.2e-12	chronotype
rs1800828	3	113891549	C	G	0.746407	0.0176235	0.00308462	1.7e-08	chronotype
rs1947198	2	149390435	C	T	0.877845	-0.0241964	0.00409707	1.8e-09	chronotype
rs197273	2	161894663	A	G	0.470208	0.0158713	0.00269376	1.3e-08	chronotype
rs202157	7	101637753	C	T	0.298716	0.0255486	0.0029433	4.1e-18	chronotype
rs226090	17	34034059	C	T	0.168356	0.0208783	0.00359523	4.1e-09	chronotype
rs2653349	6	55142337	A	G	0.214552	0.0387249	0.00327448	5.2e-32	chronotype
rs2712056	2	23959131	C	T	0.815336	-0.022175	0.00345992	5.1e-11	chronotype
rs28380327	2	144232491	A	T	0.629124	0.0205097	0.00277698	2.9e-13	chronotype
rs28458909	9	140257189	C	T	0.876368	0.0432803	0.00407749	2.6e-26	chronotype
rs28634184	4	62873419	C	T	0.749137	0.0176363	0.00310689	2.8e-08	chronotype
rs2881955	6	72479263	C	T	0.72122	-0.0161216	0.00300229	4.3e-08	chronotype
rs2949923	17	65475228	A	G	0.538377	-0.016206	0.00270197	2.1e-09	chronotype
rs2968511	7	71810805	C	G	0.695292	-0.0174599	0.00291928	4.9e-09	chronotype
rs3100052	8	101967139	A	G	0.387351	0.0170795	0.00276058	6.9e-10	chronotype
rs34239319	11	43902681	G	T	0.897879	-0.0280114	0.00443834	3.9e-10	chronotype
rs359250	2	60480973	G	T	0.363664	-0.0168642	0.0027885	9.2e-10	chronotype
rs3760185	17	17401736	C	T	0.751745	0.0241586	0.0031496	2.6e-14	chronotype
rs3808477	8	116670347	C	T	0.718601	-0.0215613	0.00299116	2.8e-13	chronotype
rs3808964	10	125426627	G	T	0.365271	-0.0157096	0.00279601	2.7e-08	chronotype
rs4237555	11	92725803	C	T	0.473046	-0.0164771	0.00269332	6.0e-10	chronotype
rs4246036	5	152205430	C	T	0.292331	0.0237433	0.00295896	2.4e-15	chronotype
rs4339281	4	118315560	A	G	0.873018	0.0223188	0.00404047	3.2e-08	chronotype
rs4714475	6	41509901	G	T	0.754058	0.0190271	0.00317856	1.6e-09	chronotype
rs4936291	11	114009982	A	G	0.610748	-0.0179295	0.00283312	3.8e-10	chronotype
rs4949980	1	96621739	A	G	0.932393	-0.0321893	0.00539402	2.7e-09	chronotype
rs56076457	18	60238668	C	T	0.471265	-0.0162984	0.00269462	1.3e-09	chronotype
rs56947091	5	88160354	C	T	0.488674	-0.0191881	0.00268737	6.0e-13	chronotype
rs57435966	2	239311369	C	T	0.912868	0.0549152	0.0047647	2.6e-30	chronotype
rs59986227	15	48009263	C	G	0.74221	-0.0178401	0.00310217	8.3e-09	chronotype
rs60616179	6	110244765	A	G	0.945102	0.0375809	0.00594669	1.1e-10	chronotype
rs6131942	20	17348608	A	G	0.419965	-0.0175437	0.00273235	9.4e-11	chronotype
rs61773390	1	7884525	G	T	0.803561	-0.0340792	0.00337553	1.2e-23	chronotype
rs62082401	18	5186019	C	G	0.80901	-0.0256287	0.00342253	1.6e-14	chronotype
rs62553781	9	76679777	C	T	0.965171	0.0504004	0.00734656	1.2e-11	chronotype
rs6442446	3	14394752	A	G	0.290534	0.0174738	0.00297308	3.1e-09	chronotype
rs6477309	9	8450638	C	T	0.334608	-0.0174399	0.00286276	8.0e-10	chronotype
rs6967481	7	50642701	C	T	0.503437	-0.0206433	0.00269925	6.9e-15	chronotype
rs698015	14	57269825	C	T	0.352507	-0.0161876	0.0028566	8.8e-09	chronotype
rs7148842	14	74255556	C	T	0.611932	0.0153777	0.00278312	1.8e-08	chronotype
rs72632979	11	16615883	A	G	0.82849	0.021581	0.00357606	1.2e-09	chronotype
rs72720396	1	91191582	A	G	0.769656	-0.0271261	0.00318521	8.4e-18	chronotype
rs72829706	17	54173733	A	G	0.960574	0.0407112	0.00693598	5.1e-09	chronotype
rs7304278	12	106989915	A	G	0.274848	-0.020255	0.00302264	2.2e-11	chronotype
rs74357745	11	122811822	A	G	0.878807	0.026546	0.00412156	8.7e-11	chronotype
rs75120545	2	44271496	C	T	0.969821	-0.0613917	0.00828587	1.1e-13	chronotype
rs7547493	1	77775233	A	G	0.821984	-0.0376299	0.00350319	3.9e-27	chronotype
rs7602425	2	50460480	C	T	0.924418	-0.031168	0.00509212	8.5e-10	chronotype
rs7691121	4	83274208	C	G	0.767817	0.0220069	0.00317772	5.6e-12	chronotype
rs7701529	5	63861475	A	T	0.237864	-0.0188448	0.00317247	3.6e-09	chronotype
rs786406	2	44735953	A	G	0.297873	-0.0235784	0.00293536	1.9e-16	chronotype
rs7977610	12	17078918	A	T	0.673383	0.0160414	0.0028718	2.1e-08	chronotype
rs80097534	12	121029604	G	T	0.901458	0.0281025	0.00455453	9.3e-10	chronotype
rs812925	2	61680993	C	G	0.648756	-0.0205641	0.00280786	6.9e-13	chronotype
rs9395520	6	13183523	C	T	0.694567	-0.0231272	0.00291912	2.1e-15	chronotype
rs9573971	13	77568732	A	G	0.9661	0.0727759	0.00743443	3.6e-22	chronotype
rs975025	1	179338327	C	T	0.922916	0.0321062	0.00502525	1.3e-10	chronotype
rs9817740	3	23231349	A	G	0.783824	0.0179438	0.00326142	2.0e-08	chronotype
rs9831488	3	160755062	A	G	0.649533	-0.0183592	0.00284523	8.4e-11	chronotype
rs10067113	5	26016363	C	T	0.380528	-0.0280609	0.00465694	2.5e-09	morningness
rs10149448	14	84253271	A	G	0.603659	0.0272319	0.00461608	5.6e-09	morningness
rs1027742	5	115904410	A	G	0.738161	0.0306919	0.00514017	3.6e-09	morningness
rs10495976	2	49750698	A	T	0.609803	-0.0280661	0.00464114	8.0e-10	morningness
rs11152350	18	60240352	A	C	0.470982	-0.0279869	0.00451706	6.4e-10	morningness
rs11670534	19	47003906	C	T	0.834403	0.0328734	0.00608396	4.7e-08	morningness
rs12140153	1	62579891	G	T	0.904974	0.0484879	0.00787657	4.8e-10	morningness
rs12669911	7	32262377	A	C	0.384427	-0.0294686	0.00466454	1.8e-10	morningness
rs12927162	16	52684916	A	G	0.721652	0.0459823	0.00503141	2.0e-20	morningness
rs12969848	18	38152835	C	T	0.470293	-0.0362004	0.00452995	2.6e-15	morningness
rs13059636	3	24935790	A	G	0.528035	-0.0317863	0.0045329	3.5e-12	morningness
rs13065394	3	132971327	G	T	0.711759	0.0297983	0.00497014	2.2e-09	morningness
rs13255030	8	31671330	A	G	0.58516	0.026079	0.00457953	1.5e-08	morningness
rs138964083	2	206908054	C	T	0.941426	-0.0591602	0.00960026	1.0e-09	morningness
rs139911	22	40704052	C	T	0.42411	0.0377065	0.00457846	2.2e-16	morningness
rs1524472	7	115676877	A	G	0.440956	0.0252952	0.00453478	2.1e-08	morningness
rs17374439	1	7888438	C	T	0.803508	-0.0555478	0.00566145	1.2e-22	morningness
rs1947198	2	149390435	C	T	0.87783	-0.0396714	0.00686993	3.2e-09	morningness
rs202157	7	101637753	C	T	0.29887	0.0397113	0.00493645	1.3e-15	morningness
rs28380327	2	144232491	A	T	0.629168	0.0289857	0.0046586	7.8e-10	morningness
rs28458909	9	140257189	C	T	0.876461	0.0676497	0.00683765	4.7e-23	morningness
rs28634184	4	62873419	C	T	0.749415	0.0299077	0.00521122	1.3e-08	morningness
rs2910032	5	152540354	C	T	0.482294	-0.0336963	0.00451163	1.1e-13	morningness
rs2949923	17	65475228	A	G	0.538655	-0.0265539	0.0045291	4.2e-09	morningness
rs35653190	17	46077967	C	T	0.771778	0.0303562	0.00540798	2.0e-08	morningness
rs3760185	17	17401736	C	T	0.751597	0.0371222	0.00527711	2.1e-12	morningness
rs3877930	6	153574103	A	G	0.986059	-0.112315	0.0192049	3.0e-09	morningness
rs4339281	4	118315560	A	G	0.872986	0.0394057	0.00677257	5.3e-09	morningness
rs4936291	11	114009982	A	G	0.610604	-0.0276435	0.00474862	9.4e-09	morningness
rs520954	6	153135378	A	G	0.672827	-0.0422581	0.00479665	1.6e-18	morningness
rs60616179	6	110244765	A	G	0.945063	0.0562524	0.009965	9.2e-09	morningness
rs62046253	16	60644621	C	T	0.655839	-0.0299674	0.00473879	1.4e-10	morningness
rs62082401	18	5186019	C	G	0.809399	-0.0433691	0.00574168	1.2e-14	morningness
rs62553781	9	76679777	C	T	0.965073	0.0828273	0.0123021	3.0e-11	morningness
rs6599694	10	125124884	G	T	0.656185	0.0266711	0.00476984	2.1e-08	morningness
rs6656331	1	96971019	C	T	0.475922	0.0271244	0.00451193	1.5e-09	morningness
rs6744983	2	76346385	G	T	0.62256	-0.0253244	0.00464336	4.9e-08	morningness
rs6967481	7	50642701	C	T	0.50325	-0.029923	0.00452547	1.9e-11	morningness
rs72632979	11	16615883	A	G	0.828665	0.0346051	0.00599706	4.0e-09	morningness
rs72720396	1	91191582	A	G	0.769471	-0.0430894	0.00533877	5.3e-16	morningness
rs7304278	12	106989915	A	G	0.274962	-0.0327762	0.00506843	9.6e-11	morningness
rs75120545	2	44271496	C	T	0.969822	-0.0974698	0.013897	2.9e-12	morningness
rs7547493	1	77775233	A	G	0.82194	-0.0582789	0.00587503	2.5e-23	morningness
rs75650221	1	174421994	C	T	0.961665	-0.0646983	0.011744	3.3e-08	morningness
rs7602425	2	50460480	C	T	0.924493	-0.0536212	0.00854512	3.2e-10	morningness
rs7691121	4	83274208	C	G	0.767925	0.0340511	0.00532954	1.0e-10	morningness
rs77008212	2	239307113	A	G	0.912884	0.0825698	0.00798588	1.1e-24	morningness
rs7701529	5	63861475	A	T	0.237701	-0.0300077	0.00532109	1.7e-08	morningness
rs786406	2	44735953	A	G	0.297822	-0.0327319	0.00492279	1.0e-11	morningness
rs9365769	6	165186963	A	G	0.436791	0.0262836	0.00457414	7.3e-09	morningness
rs9573971	13	77568732	A	G	0.966149	0.108483	0.0124737	4.9e-18	morningness
rs9597241	13	56281271	A	C	0.811186	0.0322479	0.00579356	2.7e-08	morningness

## Sheet: ST2
Supplementary Table 2 The causal effects of sleep traits on osteoarthritis-related traits
exposure	outcome	nsnp	Fstat	b_Inverse variance weighted	se_Inverse variance weighted	pval_Inverse variance weighted	lo_ci_Inverse variance weighted	up_ci_Inverse variance weighted	or_Inverse variance weighted	or_lci95_Inverse variance weighted	or_uci95_Inverse variance weighted	Q_Inverse variance weighted	Q_df_Inverse variance weighted	Q_pval_Inverse variance weighted	I2_Inverse variance weighted	p.adj.fdr_Inverse variance weighted	b_Weighted median	se_Weighted median	pval_Weighted median	lo_ci_Weighted median	up_ci_Weighted median	or_Weighted median	or_lci95_Weighted median	or_uci95_Weighted median	p.adj.fdr_Weighted median	b_MR Egger	se_MR Egger	pval_MR Egger	lo_ci_MR Egger	up_ci_MR Egger	or_MR Egger	or_lci95_MR Egger	or_uci95_MR Egger	Q_MR Egger	Q_df_MR Egger	Q_pval_MR Egger	plt_egger_intercept_MR Egger	plt_pval_MR Egger	plt_se_MR Egger	p.adj.fdr_MR Egger
chronotype	alloa	83	48.4083	0.0427313	0.0325985	0.189913	-0.0211617	0.106624	1.04366	0.979061	1.11252	227.445	82	1.31e-15	0.639473	0.263385	0.0139897	0.0324486	0.66637	-0.0496095	0.0775889	1.01409	0.951601	1.08068	0.789365	0.0226156	0.103947	0.828312	-0.18112	0.226351	1.02287	0.834335	1.25402	227.328	81	8.06e-16	0.000476815	0.838918	0.00233811	0.92638
chronotype	hip	83	48.4083	0.0495533	0.0494224	0.316031	-0.0473147	0.146421	1.0508	0.953787	1.15768	155.454	82	1.81e-06	0.472513	0.358405	0.0590779	0.0573874	0.303264	-0.0534014	0.171557	1.06086	0.947999	1.18715	0.471745	0.149471	0.157127	0.344295	-0.158498	0.45744	1.16122	0.853425	1.58002	154.597	81	1.6e-06	-0.00236706	0.504665	0.00353211	0.78194
chronotype	hipknee	83	48.4083	0.087595	0.040098	0.028924	0.00900285	0.166187	1.09155	1.00904	1.18079	179.131	82	3.36e-09	0.542235	0.0975667	0.119489	0.0434467	0.00595505	0.0343336	0.204645	1.12692	1.03493	1.22709	0.0333483	0.17777	0.127053	0.165578	-0.0712547	0.426794	1.19455	0.931225	1.53234	177.902	81	3.16e-09	-0.00213498	0.456513	0.00285353	0.705193
chronotype	knee	83	48.4083	0.0962599	0.0400187	0.016156	0.0178232	0.174697	1.10105	1.01798	1.19088	163.29	82	2.46e-07	0.497827	0.0753947	0.124621	0.0474423	0.00861938	0.0316342	0.217608	1.13272	1.03214	1.2431	0.0344775	0.149318	0.12732	0.244326	-0.100231	0.398866	1.16104	0.904629	1.49013	162.903	81	1.89e-07	-0.00125686	0.661677	0.00286162	0.760125
chronotype	thr	83	48.4083	0.00406578	0.0597361	0.945736	-0.113017	0.121149	1.00407	0.893135	1.12879	112.769	82	0.0137221	0.272849	0.945736	0.0540425	0.0770429	0.483016	-0.0969615	0.205047	1.05553	0.907591	1.22758	0.614747	0.300414	0.188408	0.114721	-0.0688648	0.669693	1.35042	0.933453	1.95364	109.074	81	0.0204987	-0.00699584	0.101479	0.00422314	0.705193
chronotype	tjr	83	48.4083	0.0795046	0.0521455	0.127341	-0.0227005	0.18171	1.08275	0.977555	1.19927	104.422	82	0.0480832	0.214727	0.209739	0.0179452	0.0748014	0.810404	-0.128666	0.164556	1.01811	0.879268	1.17887	0.840419	0.174626	0.166388	0.297065	-0.151495	0.500747	1.1908	0.859422	1.64995	103.957	81	0.0438069	-0.00224395	0.548678	0.00372582	0.77227
chronotype	tkr	83	48.4083	0.0436917	0.0574087	0.446619	-0.0688293	0.156213	1.04466	0.933486	1.16907	96.8304	82	0.125869	0.153158	0.480974	0.0349153	0.0837078	0.676598	-0.129152	0.198982	1.03553	0.87884	1.22016	0.789365	-0.0221493	0.183949	0.904456	-0.382689	0.33839	0.978094	0.682025	1.40269	96.6608	81	0.113017	0.00155511	0.707186	0.00412535	0.930346
insomnia	alloa	23	44.5752	0.483903	0.111417	1.4e-05	0.265526	0.702279	1.62239	1.30412	2.01835	45.8153	22	0.00208857	0.519811	0.000392	0.389782	0.114674	0.000676212	0.165021	0.614544	1.47666	1.17942	1.84881	0.00631131	0.455606	0.334669	0.187828	-0.200345	1.11156	1.57713	0.818448	3.03909	45.7977	21	0.00135934	0.000307179	0.929194	0.0034157	0.705193
insomnia	hip	23	44.5752	0.702927	0.205756	0.000634761	0.299645	1.10621	2.01966	1.34938	3.02288	47.1569	22	0.00140006	0.533472	0.00869434	0.938707	0.216381	1.44e-05	0.514601	1.36281	2.55667	1.67297	3.90717	0.000403	1.41722	0.573337	0.0220771	0.293479	2.54096	4.12563	1.34108	12.6918	43.486	21	0.00272374	-0.00785378	0.197321	0.00589875	0.618158
insomnia	hipknee	23	44.5752	0.434703	0.131313	0.000931536	0.177329	0.692077	1.5445	1.19402	1.99786	33.5161	22	0.0549731	0.3436	0.00869434	0.345262	0.164392	0.0357077	0.0230544	0.66747	1.41236	1.02332	1.9493	0.110844	0.603139	0.393446	0.140212	-0.168015	1.37429	1.82785	0.845341	3.95228	33.1887	21	0.0441666	-0.00182676	0.653628	0.00401299	0.705193
insomnia	knee	23	44.5752	0.459529	0.179141	0.0103121	0.108413	0.810645	1.58333	1.11451	2.24936	58.7333	22	3.43e-05	0.625425	0.071611	0.375806	0.186187	0.043546	0.0108798	0.740732	1.45616	1.01094	2.09747	0.110844	0.694758	0.526867	0.201484	-0.337901	1.72742	2.00323	0.713266	5.62611	58.1066	21	2.46e-05	-0.00256718	0.639067	0.0053945	0.705193
insomnia	thr	23	44.5752	0.733201	0.340633	0.0313607	0.06556	1.40084	2.08173	1.06776	4.05861	61.9295	22	1.15e-05	0.644758	0.0975667	1.28902	0.320203	5.68e-05	0.66142	1.91662	3.62922	1.93754	6.79791	0.000795	1.99267	0.943802	0.0469031	0.142818	3.84252	7.33509	1.15352	46.6429	56.4613	21	4.32e-05	-0.013846	0.16853	0.00970884	0.656643
insomnia	tjr	23	44.5752	0.502357	0.267447	0.0603339	-0.0218383	1.02655	1.65261	0.978398	2.79143	45.6006	22	0.00222516	0.51755	0.12995	0.598475	0.315896	0.0581542	-0.0206805	1.21763	1.81934	0.979532	3.37917	0.125255	1.31359	0.770135	0.10282	-0.195876	2.82305	3.7195	0.822114	16.8281	43.02	21	0.00312504	-0.00884593	0.274374	0.00788146	0.705193
insomnia	tkr	23	44.5752	0.693136	0.278409	0.0127877	0.147453	1.23882	1.99998	1.15888	3.45153	40.5013	22	0.00944192	0.456807	0.071611	0.255235	0.30154	0.39731	-0.335784	0.846254	1.29076	0.714777	2.3309	0.556233	0.743873	0.800041	0.363044	-0.824207	2.31195	2.10407	0.438583	10.0941	40.4924	21	0.00647522	-0.000559811	0.946532	0.00824849	0.78194
morningness	alloa	52	46.9463	0.0240419	0.0241761	0.320005	-0.0233433	0.0714271	1.02433	0.976927	1.07404	137.258	51	7.7e-10	0.628438	0.358405	0.00661308	0.0238685	0.781732	-0.0401692	0.0533954	1.00663	0.960627	1.05485	0.840419	0.0128023	0.0723228	0.86021	-0.12895	0.154555	1.01288	0.879018	1.16714	137.184	50	4.69e-10	0.000447259	0.869534	0.00270908	0.92638
morningness	hip	52	46.9463	0.0511546	0.0396979	0.197538	-0.0266533	0.128962	1.05249	0.973699	1.13765	108.176	51	5.4e-06	0.528544	0.263385	0.0305589	0.0420917	0.467833	-0.0519408	0.113059	1.03103	0.949385	1.1197	0.614747	-0.0539092	0.118609	0.651427	-0.286383	0.178564	0.947518	0.750975	1.1955	106.296	50	6.12e-06	0.00417881	0.35166	0.00444483	0.911998
morningness	hipknee	52	46.9463	0.0542662	0.0304435	0.0746638	-0.00540298	0.113935	1.05577	0.994612	1.12068	111.341	51	2.2e-06	0.54195	0.139154	0.0876941	0.0330499	0.00796894	0.0229162	0.152472	1.09165	1.02318	1.16471	0.0344775	0.0416533	0.0915206	0.650989	-0.137727	0.221034	1.04253	0.871336	1.24737	111.294	50	1.47e-06	0.000499766	0.884261	0.00341569	0.911998
morningness	knee	52	46.9463	0.0620262	0.0300388	0.0389358	0.00315001	0.120902	1.06399	1.00315	1.12851	100.144	51	4.81e-05	0.490735	0.0993514	0.078816	0.0342149	0.0212475	0.0117548	0.145877	1.08201	1.01182	1.15705	0.0743664	0.0928653	0.0893026	0.303392	-0.0821679	0.267898	1.09731	0.921117	1.30721	99.8752	50	3.57e-05	-0.00123166	0.71509	0.00335506	0.77227
morningness	thr	52	46.9463	0.0715867	0.049663	0.149458	-0.0257527	0.168926	1.07421	0.974576	1.18403	84.0616	51	0.00243532	0.393302	0.23249	0.0762594	0.0561444	0.174378	-0.0337837	0.186302	1.07924	0.966781	1.20479	0.325505	0.043681	0.149483	0.771333	-0.249306	0.336668	1.04465	0.779341	1.40027	83.9956	50	0.00185196	0.00110909	0.843724	0.00559693	0.92638
morningness	tjr	52	46.9463	0.0783384	0.0432478	0.0700814	-0.00642732	0.163104	1.08149	0.993593	1.17716	76.7431	51	0.0113683	0.335445	0.139154	0.0160165	0.0531611	0.763199	-0.0881792	0.120212	1.01615	0.915597	1.12774	0.840419	0.0264963	0.131763	0.841443	-0.231759	0.284752	1.02685	0.793137	1.32943	76.4772	50	0.00936587	0.00204103	0.678507	0.00489527	0.92638
morningness	tkr	52	46.9463	0.027306	0.0481707	0.57081	-0.0671086	0.121721	1.02768	0.935094	1.12944	74.0095	51	0.0192932	0.3109	0.591951	-0.00088974	0.0596148	0.988092	-0.117735	0.115955	0.999111	0.888932	1.12295	0.988092	0.0126456	0.143945	0.930346	-0.269487	0.294778	1.01273	0.763771	1.34283	73.9922	50	0.0153509	0.000585802	0.91426	0.00541341	0.930346
sleepduration	alloa	37	38.877	-0.170673	0.0826959	0.0390309	-0.332757	-0.00858888	0.843097	0.716945	0.991448	156.652	36	5.41e-17	0.770192	0.0993514	-0.195914	0.0676932	0.00380202	-0.328592	-0.0632348	0.822083	0.719936	0.938723	0.0266142	0.108931	0.391236	0.782322	-0.657891	0.875753	1.11509	0.517943	2.40068	154.294	35	6.4e-17	-0.00466601	0.469396	0.00637944	0.92638
sleepduration	hip	37	38.877	-0.213531	0.121774	0.0795164	-0.452208	0.0251464	0.807727	0.636222	1.02547	101.069	36	4.32e-08	0.643808	0.139154	-0.229856	0.113716	0.0432467	-0.452739	-0.00697302	0.794648	0.635884	0.993051	0.110844	0.195818	0.57475	0.735365	-0.930692	1.32233	1.21631	0.394281	3.75214	99.5574	35	4.16e-08	-0.0068456	0.470857	0.00939051	0.92638
sleepduration	hipknee	37	38.877	-0.201571	0.10159	0.0472377	-0.400687	-0.00245471	0.817446	0.66986	0.997548	124.041	36	1.33e-11	0.709774	0.110221	-0.166986	0.0910928	0.0667811	-0.345528	0.0115556	0.846211	0.707847	1.01162	0.133562	0.28038	0.470491	0.555057	-0.641783	1.20254	1.32363	0.526353	3.32857	120.26	35	2.78e-11	-0.00807804	0.301353	0.00770046	0.887633
sleepduration	knee	37	38.877	-0.240168	0.103865	0.0207609	-0.443743	-0.0365921	0.786496	0.64163	0.964069	117.419	36	1.46e-10	0.693405	0.0830437	-0.197549	0.101555	0.0517444	-0.396597	0.00149755	0.82074	0.672605	1.0015	0.120737	0.281371	0.49145	0.570621	-0.681871	1.24461	1.32494	0.50567	3.47159	113.594	35	3.11e-10	-0.00869574	0.285066	0.0080099	0.887633
sleepduration	thr	37	38.877	-0.164563	0.156103	0.291794	-0.470524	0.141399	0.848265	0.624675	1.15188	81.9623	36	1.93e-05	0.560773	0.355227	-0.139164	0.149173	0.350871	-0.431543	0.153215	0.870085	0.649506	1.16558	0.517072	0.459237	0.74711	0.542739	-1.0051	1.92357	1.58287	0.366009	6.84537	80.2895	35	2.05e-05	-0.0103697	0.398944	0.0121433	0.887633
sleepduration	tjr	37	38.877	-0.195042	0.157442	0.215413	-0.50363	0.113545	0.8228	0.604333	1.12024	102.48	36	2.68e-08	0.648711	0.274162	-0.161289	0.152781	0.291113	-0.46074	0.138163	0.851046	0.630817	1.14816	0.471745	0.455529	0.730853	0.537138	-0.976942	1.888	1.57701	0.37646	6.60615	100.103	35	3.46e-08	-0.0108861	0.368184	0.0119409	0.887633
sleepduration	tkr	37	38.877	-0.230392	0.175615	0.189548	-0.574598	0.113813	0.794222	0.562931	1.12054	95.6491	36	2.61e-07	0.623624	0.263385	-0.201639	0.170573	0.237154	-0.535962	0.132683	0.81739	0.585106	1.14189	0.41502	0.623334	0.851606	0.469072	-1.04581	2.29248	1.86514	0.351406	9.89947	92.8644	35	3.87e-07	-0.0141445	0.312638	0.0138065	0.887633
Header:
exposure: exposures including four circadian rhythm-related phenotypes; outcome: outcomes including seven osteoarthritis-related traits; nsnp: number of SNPs used as instrumental variables; Fstat: F statistics; b_Inverse variance weighted: estimated causal effect (beta) from the inverse-variance weighted (IVW) method; se_Inverse variance weighted: standard error of the IVW beta estimate; pval_Inv…

## Sheet: ST3
Supplementary Table 3 The association between instrumental variables of sleep traits and dark brown hair color
SNP	chromosome	base_pair_location	effect_allele	other_allele	effect_allele_frequency	beta	standard_error	P	exposure
rs4751	1	1686040	T	G	0.4236	0.003061	0.005542	0.580630706966867	insomnia
rs12405761	1	57850914	C	A	0.4272	-0.0022	0.005544	0.691512444331921	insomnia
rs11184946	1	107185225	T	C	0.417	0.004806	0.005549	0.386455951581426	insomnia
rs7572387	2	58866584	C	A	0.4296	-0.0007097	0.005556	0.898338473950358	insomnia
rs113851554	2	66750564	T	G	0.05647	0.02617	0.01223	0.0324339617349349	insomnia
rs62158170	2	114082175	G	A	0.2144	0.003128	0.006689	0.640029512108371	insomnia
rs4577309	2	191288833	G	A	0.5305	0.008931	0.005504	0.104640546704743	insomnia
rs4688760	3	49980596	T	C	0.6891	-0.007715	0.005934	0.193553041397974	insomnia
rs1841625	4	91287477	G	A	0.431	-0.006932	0.005535	0.210426290842829	insomnia
rs11097861	4	105330133	G	A	0.7127	0.01442	0.006079	0.0177010895831742	insomnia
rs1430205	5	87678585	T	C	0.458	-0.005368	0.005502	0.329306270175209	insomnia
rs7711696	5	135486536	T	G	0.3051	0.006864	0.005939	0.247856321539419	insomnia
rs10947690	6	37631768	G	A	0.2605	-5.01e-05	0.006239	0.993591803055666	insomnia
rs314280	6	105400837	G	A	0.5481	-0.001814	0.005496	0.741310241300917	insomnia
rs6593005	7	52584625	G	A	0.741	-0.00839	0.006248	0.179308137708044	insomnia
rs17151854	8	10236559	T	G	0.1526	-0.01088	0.00765	0.154917328817982	insomnia
rs10156602	9	96345328	G	A	0.3619	-0.0009596	0.005741	0.867241396297968	insomnia
rs2296580	10	104241683	T	G	0.2976	-0.0007122	0.005977	0.905169683774581	insomnia
rs324017	12	57487814	C	A	0.7044	-0.009752	0.006008	0.104520144145844	insomnia
rs2956278	12	84698234	G	A	0.2126	0.02029	0.006679	0.00238781128291318	insomnia
rs68094047	12	109855201	T	C	0.2508	0.0007891	0.006334	0.900865592771099	insomnia
rs17669584	17	28899614	G	A	0.1945	0.001131	0.007058	0.872669906822757	insomnia
rs11673344	19	37684966	G	A	0.3782	0.01373	0.005653	0.0151356124843621	insomnia
rs61773390	1	7884525	T	G	0.195	0.01508	0.006895	0.0287739841473567	chronotype
rs17448682	1	15966713	T	C	0.2304	0.01048	0.006503	0.107151930523761	chronotype
rs12140153	1	62579891	T	G	0.09544	0.002655	0.009558	0.781267934551605	chronotype
rs7547493	1	77775233	G	A	0.1782	0.006983	0.007143	0.328246421375217	chronotype
rs72720396	1	91191582	G	A	0.2304	0.004338	0.006494	0.504080619102669	chronotype
rs4949980	1	96621739	G	A	0.0678	-0.01297	0.01101	0.238836116008419	chronotype
rs140206235	1	173996343	T	C	0.019	0.01773	0.02043	0.385212170598103	chronotype
rs975025	1	179338327	T	C	0.07895	-0.008152	0.01019	0.423545429881401	chronotype
rs13011556	2	4651923	G	C	0.2387	0.00664	0.006444	0.302830769426578	chronotype
rs2712056	2	23959131	T	C	0.1842	-0.01089	0.007071	0.123623205362496	chronotype
rs75120545	2	44271496	T	C	0.03041	0.02404	0.01688	0.154454298740142	chronotype
rs786406	2	44735953	G	A	0.7031	-0.001462	0.005994	0.807272205651771	chronotype
rs10495976	2	49750698	T	A	0.3909	-0.005024	0.005646	0.373508078943062	chronotype
rs7602425	2	50460480	T	C	0.07527	-0.005607	0.01043	0.590744925867226	chronotype
rs359250	2	60480973	T	G	0.6378	0.007347	0.005698	0.197287695552572	chronotype
rs812925	2	61680993	G	C	0.3503	0.001944	0.005731	0.734513868157115	chronotype
rs28380327	2	144232491	T	A	0.3692	0.006284	0.005675	0.268225460760849	chronotype
rs1947198	2	149390435	T	C	0.1249	-0.01743	0.008327	0.0363078054770101	chronotype
rs197273	2	161894663	G	A	0.5275	0.007701	0.005499	0.161398687982425	chronotype
rs114670539	2	207064335	T	C	0.05729	0.004153	0.01189	0.72694239921412	chronotype
rs57435966	2	239311369	T	C	0.08765	-0.006903	0.009701	0.476760207367496	chronotype
rs6442446	3	14394752	G	A	0.7111	-0.01144	0.00607	0.0594292158615573	chronotype
rs9817740	3	23231349	G	A	0.215	-0.0008933	0.006659	0.893284914851201	chronotype
rs13059636	3	24935790	G	A	0.4721	-0.004873	0.005515	0.376964106646244	chronotype
rs114848860	3	36859494	T	A	0.02461	0.01847	0.0178	0.299295371033234	chronotype
rs13316611	3	63564385	T	G	0.2557	-0.008614	0.006289	0.170726131610614	chronotype
rs1800828	3	113891549	G	C	0.2532	0.004976	0.006288	0.428745919733766	chronotype
rs13065394	3	132971327	T	G	0.2876	-0.0005502	0.006054	0.927598419524404	chronotype
rs9831488	3	160755062	G	A	0.3526	0.008866	0.005816	0.127408968591911	chronotype
rs28634184	4	62873419	T	C	0.2511	0.01461	0.006325	0.0208929613085404	chronotype
rs7691121	4	83274208	G	C	0.2315	-0.002248	0.006484	0.728785964364719	chronotype
rs4339281	4	118315560	G	A	0.1257	0.005503	0.008263	0.505475371359798	chronotype
rs10067113	5	26016363	T	C	0.6182	-0.0005809	0.005662	0.918269162506126	chronotype
rs7701529	5	63861475	T	A	0.7607	0.01059	0.006457	0.100878821494927	chronotype
rs11748798	5	87650742	T	G	0.2507	-0.005843	0.006311	0.354568377461133	chronotype
rs56947091	5	88160354	T	C	0.511	-0.00545	0.005474	0.319447872420869	chronotype
rs1027742	5	115904410	G	A	0.2628	-0.0006113	0.006242	0.921998044620457	chronotype
rs4246036	5	152205430	T	C	0.7079	0.001553	0.006037	0.797003080513199	chronotype
rs9395520	6	13183523	T	C	0.308	-0.001652	0.005947	0.781267934551605	chronotype
rs4714475	6	41509901	T	G	0.2459	-0.004511	0.006482	0.486407205691462	chronotype
rs2653349	6	55142337	G	A	0.7849	0.009951	0.006671	0.135768806413909	chronotype
rs2881955	6	72479263	T	C	0.2778	0.004155	0.006125	0.497507921351441	chronotype
rs60616179	6	110244765	G	A	0.05668	0.000557	0.01202	0.96305258211526	chronotype
rs6967481	7	50642701	T	C	0.4966	-0.005441	0.005502	0.322700768751553	chronotype
rs2968511	7	71810805	G	C	0.3039	0.001875	0.005959	0.753008710547589	chronotype
rs202157	7	101637753	T	C	0.7025	0.004835	0.00601	0.421114310436318	chronotype
rs13255030	8	31671330	G	A	0.4162	0.003539	0.005565	0.524807460249773	chronotype
rs12541362	8	33584661	T	A	0.3513	0.01079	0.005747	0.0605340874753914	chronotype
rs3100052	8	101967139	G	A	0.612	0.00981	0.005622	0.0810961057853841	chronotype
rs3808477	8	116670347	T	C	0.2845	-0.0159	0.006082	0.00893305483733295	chronotype
rs6477309	9	8450638	T	C	0.6667	-0.006128	0.005836	0.293697331100145	chronotype
rs62553781	9	76679777	T	C	0.03509	-0.00362	0.01496	0.80885374384279	chronotype
rs10988239	9	131943440	T	C	0.5111	-0.004386	0.00557	0.431022558004996	chronotype
rs28458909	9	140257189	T	C	0.1237	0.004513	0.008304	0.586813369618773	chronotype
rs3808964	10	125426627	T	G	0.6333	-0.009013	0.005694	0.113448824421117	chronotype
rs72632979	11	16615883	G	A	0.1693	0.03938	0.007284	6.45654229034655e-08	chronotype
rs10742179	11	27650524	G	A	0.7381	0.001507	0.006237	0.809040010744035	chronotype
rs34239319	11	43902681	T	G	0.1013	-0.005642	0.009071	0.533949273574177	chronotype
rs4237555	11	92725803	T	C	0.5265	0.0001384	0.005487	0.979884752771433	chronotype
rs4936291	11	114009982	G	A	0.3892	0.0008882	0.005773	0.877728095378168	chronotype
rs74357745	11	122811822	G	A	0.1219	0.007242	0.008377	0.387257644921617	chronotype
rs7977610	12	17078918	T	A	0.3267	0.008217	0.005847	0.15988215745081	chronotype
rs12811046	12	24066937	G	A	0.4461	-0.006405	0.005516	0.24552741983788	chronotype
rs7304278	12	106989915	G	A	0.7275	0.002535	0.006174	0.681396659282832	chronotype
rs80097534	12	121029604	T	G	0.09815	-0.006019	0.009307	0.517845253600024	chronotype
rs9573971	13	77568732	G	A	0.03503	-0.01588	0.01496	0.2882039972672	chronotype
rs17267683	13	94057870	G	C	0.2393	-0.0035	0.006445	0.58708366939627	chronotype
rs698015	14	57269825	T	C	0.6493	-0.003436	0.00582	0.55488118635809	chronotype
rs7148842	14	74255556	T	C	0.3861	0.002	0.005673	0.72443596007499	chronotype
rs10149448	14	84253271	G	A	0.3949	-0.00162	0.005606	0.77250268929781	chronotype
rs59986227	15	48009263	G	C	0.2586	-0.01782	0.006314	0.00476430986805416	chronotype
rs12927162	16	52684916	G	A	0.2764	-0.004198	0.00613	0.493400971187958	chronotype
rs3760185	17	17401736	T	C	0.2469	0.005102	0.006418	0.426677753674963	chronotype
rs226090	17	34034059	T	C	0.8322	-0.002224	0.007335	0.76172814046868	chronotype
rs72829706	17	54173733	G	A	0.03909	-0.0005155	0.01419	0.971024080179315	chronotype
rs2949923	17	65475228	G	A	0.4616	0.007036	0.0055	0.200724322164329	chronotype
rs62082401	18	5186019	G	C	0.1896	0.00414	0.006988	0.553477537457161	chronotype
rs12969848	18	38152835	T	C	0.5275	-0.004347	0.005515	0.430625754321173	chronotype
rs56076457	18	60238668	T	C	0.5313	-0.00553	0.005499	0.314557467743189	chronotype
rs10402849	19	2695661	T	C	0.2043	-0.01649	0.00682	0.0155955250282695	chronotype
rs11670534	19	47003906	T	C	0.1655	-0.0002159	0.007385	0.976674839873305	chronotype
rs6131942	20	17348608	G	A	0.5804	0.006601	0.005565	0.235504928389601	chronotype
rs139911	22	40704052	T	C	0.5767	-0.01716	0.005557	0.00201372424986239	chronotype
rs17374439	1	7888438	T	C	0.1953	0.01455	0.006892	0.0347536161443206	morningness
rs12140153	1	62579891	T	G	0.09544	0.002655	0.009558	0.781267934551605	morningness
rs7547493	1	77775233	G	A	0.1782	0.006983	0.007143	0.328246421375217	morningness
rs72720396	1	91191582	G	A	0.2304	0.004338	0.006494	0.504080619102669	morningness
rs6656331	1	96971019	T	C	0.5235	-0.001898	0.005488	0.729457510254569	morningness
rs75650221	1	174421994	T	C	0.03792	5.467e-05	0.01434	0.996958315246889	morningness
rs75120545	2	44271496	T	C	0.03041	0.02404	0.01688	0.154454298740142	morningness
rs786406	2	44735953	G	A	0.7031	-0.001462	0.005994	0.807272205651771	morningness
rs10495976	2	49750698	T	A	0.3909	-0.005024	0.005646	0.373508078943062	morningness
rs7602425	2	50460480	T	C	0.07527	-0.005607	0.01043	0.590744925867226	morningness
rs6744983	2	76346385	T	G	0.3763	0.001388	0.005652	0.805934969112746	morningness
rs28380327	2	144232491	T	A	0.3692	0.006284	0.005675	0.268225460760849	morningness
rs1947198	2	149390435	T	C	0.1249	-0.01743	0.008327	0.0363078054770101	morningness
rs138964083	2	206908054	T	C	0.05836	0.003446	0.01172	0.768776324173842	morningness
rs77008212	2	239307113	G	A	0.08776	-0.006874	0.009692	0.478189460665908	morningness
rs13059636	3	24935790	G	A	0.4721	-0.004873	0.005515	0.376964106646244	morningness
rs13065394	3	132971327	T	G	0.2876	-0.0005502	0.006054	0.927598419524404	morningness
rs28634184	4	62873419	T	C	0.2511	0.01461	0.006325	0.0208929613085404	morningness
rs7691121	4	83274208	G	C	0.2315	-0.002248	0.006484	0.728785964364719	morningness
rs4339281	4	118315560	G	A	0.1257	0.005503	0.008263	0.505475371359798	morningness
rs10067113	5	26016363	T	C	0.6182	-0.0005809	0.005662	0.918269162506126	morningness
rs7701529	5	63861475	T	A	0.7607	0.01059	0.006457	0.100878821494927	morningness
rs1027742	5	115904410	G	A	0.2628	-0.0006113	0.006242	0.921998044620457	morningness
rs2910032	5	152540354	T	C	0.5205	-0.00575	0.005489	0.294781347660652	morningness
rs60616179	6	110244765	G	A	0.05668	0.000557	0.01202	0.96305258211526	morningness
rs520954	6	153135378	G	A	0.3268	-0.008147	0.005833	0.162517450240635	morningness
rs3877930	6	153574103	G	A	0.01573	-0.03033	0.02255	0.178607626824142	morningness
rs9365769	6	165186963	G	A	0.5625	-0.002007	0.005554	0.717794291271362	morningness
rs12669911	7	32262377	C	A	0.6136	0.003672	0.005665	0.516892225431757	morningness
rs6967481	7	50642701	T	C	0.4966	-0.005441	0.005502	0.322700768751553	morningness
rs202157	7	101637753	T	C	0.7025	0.004835	0.00601	0.421114310436318	morningness
rs1524472	7	115676877	G	A	0.5602	0.0008432	0.005515	0.87849642804659	morningness
rs13255030	8	31671330	G	A	0.4162	0.003539	0.005565	0.524807460249773	morningness
rs62553781	9	76679777	T	C	0.03509	-0.00362	0.01496	0.80885374384279	morningness
rs28458909	9	140257189	T	C	0.1237	0.004513	0.008304	0.586813369618773	morningness
rs6599694	10	125124884	T	G	0.3447	-0.002494	0.005788	0.666499764044261	morningness
rs72632979	11	16615883	G	A	0.1693	0.03938	0.007284	6.45654229034655e-08	morningness
rs4936291	11	114009982	G	A	0.3892	0.0008882	0.005773	0.877728095378168	morningness
rs7304278	12	106989915	G	A	0.7275	0.002535	0.006174	0.681396659282832	morningness
rs9597241	13	56281271	C	A	0.1877	0.01171	0.007039	0.0961612278383665	morningness
rs9573971	13	77568732	G	A	0.03503	-0.01588	0.01496	0.2882039972672	morningness
rs10149448	14	84253271	G	A	0.3949	-0.00162	0.005606	0.77250268929781	morningness
rs12927162	16	52684916	G	A	0.2764	-0.004198	0.00613	0.493400971187958	morningness
rs62046253	16	60644621	T	C	0.3449	-0.003956	0.005757	0.491926252434165	morningness
rs3760185	17	17401736	T	C	0.2469	0.005102	0.006418	0.426677753674963	morningness
rs35653190	17	46077967	T	C	0.2282	0.008061	0.006562	0.219280493535045	morningness
rs2949923	17	65475228	G	A	0.4616	0.007036	0.0055	0.200724322164329	morningness
rs62082401	18	5186019	G	C	0.1896	0.00414	0.006988	0.553477537457161	morningness
rs12969848	18	38152835	T	C	0.5275	-0.004347	0.005515	0.430625754321173	morningness
rs11152350	18	60240352	C	A	0.5315	-0.005002	0.0055	0.363078054770101	morningness
rs11670534	19	47003906	T	C	0.1655	-0.0002159	0.007385	0.976674839873305	morningness
rs139911	22	40704052	T	C	0.5767	-0.01716	0.005557	0.00201372424986239	morningness
rs915416	1	34731984	G	C	0.7119	-0.005982	0.006043	0.322255248988791	sleep duration
rs61796569	1	66476437	T	C	0.2703	0.002931	0.006203	0.636648910200372	sleep duration
rs374153	2	40382712	T	C	0.8423	0.001477	0.00753	0.844520118559994	sleep duration
rs2717076	2	58061127	T	C	0.6279	-0.002791	0.005668	0.622443591603289	sleep duration
rs75539574	2	58871658	C	A	0.08529	0.00546	0.009863	0.579829089865608	sleep duration
rs11885663	2	166944004	T	C	0.2475	-0.008143	0.006348	0.199572179399263	sleep duration
rs112230981	3	55879269	G	A	0.05043	-0.03031	0.01266	0.0166341265037017	sleep duration
rs2192528	4	18327896	G	A	0.5212	-0.004435	0.005489	0.418986471096769	sleep duration
rs17427571	4	82254908	G	A	0.3145	-0.0001475	0.005898	0.980053987485756	sleep duration
rs365663	5	1428883	G	A	0.4545	-0.008151	0.005514	0.139379852311282	sleep duration
rs465700	5	3126493	G	C	0.8929	-0.006796	0.008905	0.445348506269858	sleep duration
rs56372231	5	102321905	T	C	0.3358	-0.008757	0.0058	0.131099187464978	sleep duration
rs11567976	5	137654218	T	C	0.5697	0.01292	0.005534	0.0195884467350599	sleep duration
rs34556183	6	28584775	G	A	0.2805	-0.00532	0.006104	0.383442281443092	sleep duration
rs2231265	6	89790201	G	A	0.7727	-0.001099	0.006529	0.866263468498932	sleep duration
rs9345234	6	93162639	C	A	0.5768	0.001515	0.005562	0.78541646261454	sleep duration
rs34731055	7	2106928	T	C	0.1803	-0.007223	0.007146	0.312104478098578	sleep duration
rs2079070	7	114126432	G	C	0.7362	0.000562	0.006221	0.928004324423519	sleep duration
rs4841498	8	10985432	T	C	0.5104	-0.01511	0.005499	0.0059841159506032	sleep duration
rs10973207	9	37100525	T	G	0.1572	-0.001957	0.007566	0.795884414202066	sleep duration
rs12246842	10	21830580	G	A	0.539	-0.00424	0.005499	0.440757793241536	sleep duration
rs10761674	10	64618340	T	C	0.5195	0.01579	0.005482	0.00396278034255439	sleep duration
rs1517572	11	28829882	C	A	0.5787	0.001434	0.005549	0.796104355577238	sleep duration
rs4592416	11	43800474	G	A	0.4657	0.003597	0.005492	0.512507234231176	sleep duration
rs12791153	11	80685181	T	A	0.08081	0.01951	0.01021	0.0561047976032471	sleep duration
rs1553132	11	88297740	G	A	0.2604	-0.02514	0.00625	0.0000578096047405717	sleep duration
rs1939455	11	101520886	T	G	0.1199	-0.01295	0.008638	0.133721118328042	sleep duration
rs3751046	11	122828342	G	A	0.1473	0.008957	0.007746	0.247514131807431	sleep duration
rs4767550	12	117951150	G	A	0.4144	-0.006385	0.005587	0.253162863912695	sleep duration
rs10483350	14	29816155	G	A	0.1946	-0.0008415	0.006943	0.903545443220519	sleep duration
rs61985058	14	60233841	T	C	0.1424	0.0004673	0.007818	0.952335557602874	sleep duration
rs55658675	14	65554638	T	C	0.3558	-0.01738	0.005732	0.00243220400907382	sleep duration
rs11621908	14	78495761	T	C	0.08228	-0.01384	0.01011	0.171198517670286	sleep duration
rs8038326	15	47989799	G	A	0.2699	0.008608	0.006158	0.162143670477361	sleep duration
rs11643715	16	23909538	G	C	0.2912	-0.006561	0.006039	0.277268159761239	sleep duration
rs3027234	17	8136092	T	C	0.2266	0.0003484	0.006551	0.95759087726426	sleep duration
rs205024	17	11227352	T	C	0.3835	0.0009296	0.005629	0.868820380700026	sleep duration

## Sheet: ST4
Supplementary Table 4 The association between instrumental variables of sleep traits and black hair color
SNP	chromosome	base_pair_location	effect_allele	other_allele	beta	standard_error	effect_allele_frequency	P	exposure
rs4751	1	1686040	T	G	0.003061	0.005542	0.4236	0.627624661280025	insomnia
rs12405761	1	57850914	C	A	-0.0022	0.005544	0.4272	0.977581557900596	insomnia
rs11184946	1	107185225	T	C	0.004806	0.005549	0.417	0.0711213513653329	insomnia
rs7572387	2	58866584	C	A	-0.0007097	0.005556	0.4296	0.936742015522848	insomnia
rs113851554	2	66750564	T	G	0.02617	0.01223	0.05647	0.181928190523855	insomnia
rs62158170	2	114082175	G	A	0.003128	0.006689	0.2144	0.869120512456524	insomnia
rs4577309	2	191288833	G	A	0.008931	0.005504	0.5305	0.07211074791829	insomnia
rs4688760	3	49980596	T	C	-0.007715	0.005934	0.6891	0.645654229034656	insomnia
rs1841625	4	91287477	G	A	-0.006932	0.005535	0.431	0.358756683039262	insomnia
rs11097861	4	105330133	G	A	0.01442	0.006079	0.7127	0.187888413793044	insomnia
rs1430205	5	87678585	T	C	-0.005368	0.005502	0.458	0.02182729911843	insomnia
rs7711696	5	135486536	T	G	0.006864	0.005939	0.3051	0.923676724325321	insomnia
rs10947690	6	37631768	G	A	-5.01e-05	0.006239	0.2605	0.276503096983568	insomnia
rs314280	6	105400837	G	A	-0.001814	0.005496	0.5481	0.863177278799814	insomnia
rs6593005	7	52584625	G	A	-0.00839	0.006248	0.741	0.994195973703431	insomnia
rs17151854	8	10236559	T	G	-0.01088	0.00765	0.1526	0.392735355646725	insomnia
rs10156602	9	96345328	G	A	-0.0009596	0.005741	0.3619	0.711213513653329	insomnia
rs2296580	10	104241683	T	G	-0.0007122	0.005977	0.2976	0.220444871645106	insomnia
rs324017	12	57487814	C	A	-0.009752	0.006008	0.7044	0.250610925303211	insomnia
rs2956278	12	84698234	G	A	0.02029	0.006679	0.2126	0.121870894850928	insomnia
rs68094047	12	109855201	T	C	0.0007891	0.006334	0.2508	0.986654270574864	insomnia
rs17669584	17	28899614	G	A	0.001131	0.007058	0.1945	0.855362093472158	insomnia
rs11673344	19	37684966	G	A	0.01373	0.005653	0.3782	0.547015962893972	insomnia
rs61773390	1	7884525	T	G	0.01508	0.006895	0.195	0.0505824662003114	chronotype
rs17448682	1	15966713	T	C	0.01048	0.006503	0.2304	0.600482008907546	chronotype
rs12140153	1	62579891	T	G	0.002655	0.009558	0.09544	0.867760744991146	chronotype
rs7547493	1	77775233	G	A	0.006983	0.007143	0.1782	0.112953579949769	chronotype
rs72720396	1	91191582	G	A	0.004338	0.006494	0.2304	0.0897428794500749	chronotype
rs4949980	1	96621739	G	A	-0.01297	0.01101	0.0678	0.153886314981995	chronotype
rs140206235	1	173996343	T	C	0.01773	0.02043	0.019	0.725437497018398	chronotype
rs975025	1	179338327	T	C	-0.008152	0.01019	0.07895	0.968500836147542	chronotype
rs13011556	2	4651923	G	C	0.00664	0.006444	0.2387	0.165196179822901	chronotype
rs2712056	2	23959131	T	C	-0.01089	0.007071	0.1842	0.11606465906019	chronotype
rs75120545	2	44271496	T	C	0.02404	0.01688	0.03041	0.766302072273919	chronotype
rs786406	2	44735953	G	A	-0.001462	0.005994	0.7031	0.494652262675065	chronotype
rs10495976	2	49750698	T	A	-0.005024	0.005646	0.3909	0.544251957833205	chronotype
rs7602425	2	50460480	T	C	-0.005607	0.01043	0.07527	0.564936974812303	chronotype
rs359250	2	60480973	T	G	0.007347	0.005698	0.6378	0.697107892902004	chronotype
rs812925	2	61680993	G	C	0.001944	0.005731	0.3503	0.643576236837642	chronotype
rs28380327	2	144232491	T	A	0.006284	0.005675	0.3692	0.318273148217078	chronotype
rs1947198	2	149390435	T	C	-0.01743	0.008327	0.1249	0.576102818559856	chronotype
rs197273	2	161894663	G	A	0.007701	0.005499	0.5275	0.830519817775955	chronotype
rs114670539	2	207064335	T	C	0.004153	0.01189	0.05729	0.794895429721673	chronotype
rs57435966	2	239311369	T	C	-0.006903	0.009701	0.08765	0.0345143739335856	chronotype
rs6442446	3	14394752	G	A	-0.01144	0.00607	0.7111	0.0995405417351527	chronotype
rs9817740	3	23231349	G	A	-0.0008933	0.006659	0.215	0.185737672905297	chronotype
rs13059636	3	24935790	G	A	-0.004873	0.005515	0.4721	0.907653318857798	chronotype
rs114848860	3	36859494	T	A	0.01847	0.0178	0.02461	0.785054848237997	chronotype
rs13316611	3	63564385	T	G	-0.008614	0.006289	0.2557	0.223511565288234	chronotype
rs1800828	3	113891549	G	C	0.004976	0.006288	0.2532	0.907736920667809	chronotype
rs13065394	3	132971327	T	G	-0.0005502	0.006054	0.2876	0.00149623565609443	chronotype
rs9831488	3	160755062	G	A	0.008866	0.005816	0.3526	0.930657753729235	chronotype
rs28634184	4	62873419	T	C	0.01461	0.006325	0.2511	0.995776791531421	chronotype
rs7691121	4	83274208	G	C	-0.002248	0.006484	0.2315	0.0570164272280747	chronotype
rs4339281	4	118315560	G	A	0.005503	0.008263	0.1257	0.941564335555024	chronotype
rs10067113	5	26016363	T	C	-0.0005809	0.005662	0.6182	0.0785235634610072	chronotype
rs7701529	5	63861475	T	A	0.01059	0.006457	0.7607	0.128410341217163	chronotype
rs11748798	5	87650742	T	G	-0.005843	0.006311	0.2507	0.492606343349577	chronotype
rs56947091	5	88160354	T	C	-0.00545	0.005474	0.511	0.0690239803840242	chronotype
rs1027742	5	115904410	G	A	-0.0006113	0.006242	0.2628	0.976112782430213	chronotype
rs4246036	5	152205430	T	C	0.001553	0.006037	0.7079	0.429734281153681	chronotype
rs9395520	6	13183523	T	C	-0.001652	0.005947	0.308	0.476650441910554	chronotype
rs4714475	6	41509901	T	G	-0.004511	0.006482	0.2459	0.494196880847838	chronotype
rs2653349	6	55142337	G	A	0.009951	0.006671	0.7849	0.384414711759578	chronotype
rs2881955	6	72479263	T	C	0.004155	0.006125	0.2778	0.771258564989214	chronotype
rs60616179	6	110244765	G	A	0.000557	0.01202	0.05668	0.232327168784863	chronotype
rs6967481	7	50642701	T	C	-0.005441	0.005502	0.4966	0.961833723287218	chronotype
rs2968511	7	71810805	G	C	0.001875	0.005959	0.3039	0.885441758547364	chronotype
rs202157	7	101637753	T	C	0.004835	0.00601	0.7025	0.120254129810778	chronotype
rs13255030	8	31671330	G	A	0.003539	0.005565	0.4162	0.0320626932450547	chronotype
rs12541362	8	33584661	T	A	0.01079	0.005747	0.3513	0.219230008148053	chronotype
rs3100052	8	101967139	G	A	0.00981	0.005622	0.612	0.0334195040026114	chronotype
rs3808477	8	116670347	T	C	-0.0159	0.006082	0.2845	0.000703072319883833	chronotype
rs6477309	9	8450638	T	C	-0.006128	0.005836	0.6667	0.777678334455706	chronotype
rs62553781	9	76679777	T	C	-0.00362	0.01496	0.03509	0.564286941345104	chronotype
rs10988239	9	131943440	T	C	-0.004386	0.00557	0.5111	0.210571698391175	chronotype
rs28458909	9	140257189	T	C	0.004513	0.008304	0.1237	0.649680751738794	chronotype
rs3808964	10	125426627	T	G	-0.009013	0.005694	0.6333	0.519158537106354	chronotype
rs72632979	11	16615883	G	A	0.03938	0.007284	0.1693	6.53130552647473e-05	chronotype
rs10742179	11	27650524	G	A	0.001507	0.006237	0.7381	0.829506894419877	chronotype
rs34239319	11	43902681	T	G	-0.005642	0.009071	0.1013	0.383707245492279	chronotype
rs4237555	11	92725803	T	C	0.0001384	0.005487	0.5265	0.257572800542521	chronotype
rs4936291	11	114009982	G	A	0.0008882	0.005773	0.3892	0.776247116628692	chronotype
rs74357745	11	122811822	G	A	0.007242	0.008377	0.1219	0.958760205899951	chronotype
rs7977610	12	17078918	T	A	0.008217	0.005847	0.3267	0.327566891936847	chronotype
rs12811046	12	24066937	G	A	-0.006405	0.005516	0.4461	0.458986593021998	chronotype
rs7304278	12	106989915	G	A	0.002535	0.006174	0.7275	0.736207097494736	chronotype
rs80097534	12	121029604	T	G	-0.006019	0.009307	0.09815	0.170962161484111	chronotype
rs9573971	13	77568732	G	A	-0.01588	0.01496	0.03503	0.229245067477344	chronotype
rs17267683	13	94057870	G	C	-0.0035	0.006445	0.2393	0.0127350308101666	chronotype
rs698015	14	57269825	T	C	-0.003436	0.00582	0.6493	0.457614734886333	chronotype
rs7148842	14	74255556	T	C	0.002	0.005673	0.3861	0.808220757096299	chronotype
rs10149448	14	84253271	G	A	-0.00162	0.005606	0.3949	0.431717844470923	chronotype
rs59986227	15	48009263	G	C	-0.01782	0.006314	0.2586	0.405041945136493	chronotype
rs12927162	16	52684916	G	A	-0.004198	0.00613	0.2764	0.709741173094461	chronotype
rs3760185	17	17401736	T	C	0.005102	0.006418	0.2469	0.00683911647281429	chronotype
rs226090	17	34034059	T	C	-0.002224	0.007335	0.8322	0.66420172626764	chronotype
rs72829706	17	54173733	G	A	-0.0005155	0.01419	0.03909	0.398841186909053	chronotype
rs2949923	17	65475228	G	A	0.007036	0.0055	0.4616	0.86492808644816	chronotype
rs62082401	18	5186019	G	C	0.00414	0.006988	0.1896	0.844850761773247	chronotype
rs12969848	18	38152835	T	C	-0.004347	0.005515	0.5275	0.538641734562353	chronotype
rs56076457	18	60238668	T	C	-0.00553	0.005499	0.5313	0.764187623963468	chronotype
rs10402849	19	2695661	T	C	-0.01649	0.00682	0.2043	0.836392250005572	chronotype
rs11670534	19	47003906	T	C	-0.0002159	0.007385	0.1655	0.345620902570126	chronotype
rs6131942	20	17348608	G	A	0.006601	0.005565	0.5804	0.368128973642531	chronotype
rs139911	22	40704052	T	C	-0.01716	0.005557	0.5767	9.77237220955811e-05	chronotype
rs17374439	1	7888438	T	C	0.01455	0.006892	0.1953	0.0549540873857625	morningness
rs12140153	1	62579891	T	G	0.002655	0.009558	0.09544	0.867760744991146	morningness
rs7547493	1	77775233	G	A	0.006983	0.007143	0.1782	0.112953579949769	morningness
rs72720396	1	91191582	G	A	0.004338	0.006494	0.2304	0.0897428794500749	morningness
rs6656331	1	96971019	T	C	-0.001898	0.005488	0.5235	0.104327788145997	morningness
rs75650221	1	174421994	T	C	5.467e-05	0.01434	0.03792	0.686910254871884	morningness
rs75120545	2	44271496	T	C	0.02404	0.01688	0.03041	0.766302072273919	morningness
rs786406	2	44735953	G	A	-0.001462	0.005994	0.7031	0.494652262675065	morningness
rs10495976	2	49750698	T	A	-0.005024	0.005646	0.3909	0.544251957833205	morningness
rs7602425	2	50460480	T	C	-0.005607	0.01043	0.07527	0.564936974812303	morningness
rs6744983	2	76346385	T	G	0.001388	0.005652	0.3763	0.430724920981975	morningness
rs28380327	2	144232491	T	A	0.006284	0.005675	0.3692	0.318273148217078	morningness
rs1947198	2	149390435	T	C	-0.01743	0.008327	0.1249	0.576102818559856	morningness
rs138964083	2	206908054	T	C	0.003446	0.01172	0.05836	0.785778243559009	morningness
rs77008212	2	239307113	G	A	-0.006874	0.009692	0.08776	0.0287078058202469	morningness
rs13059636	3	24935790	G	A	-0.004873	0.005515	0.4721	0.907653318857798	morningness
rs13065394	3	132971327	T	G	-0.0005502	0.006054	0.2876	0.00149623565609443	morningness
rs28634184	4	62873419	T	C	0.01461	0.006325	0.2511	0.995776791531421	morningness
rs7691121	4	83274208	G	C	-0.002248	0.006484	0.2315	0.0570164272280747	morningness
rs4339281	4	118315560	G	A	0.005503	0.008263	0.1257	0.941564335555024	morningness
rs10067113	5	26016363	T	C	-0.0005809	0.005662	0.6182	0.0785235634610072	morningness
rs7701529	5	63861475	T	A	0.01059	0.006457	0.7607	0.128410341217163	morningness
rs1027742	5	115904410	G	A	-0.0006113	0.006242	0.2628	0.976112782430213	morningness
rs2910032	5	152540354	T	C	-0.00575	0.005489	0.5205	0.5877599636806	morningness
rs60616179	6	110244765	G	A	0.000557	0.01202	0.05668	0.232327168784863	morningness
rs520954	6	153135378	G	A	-0.008147	0.005833	0.3268	0.84079476693259	morningness
rs3877930	6	153574103	G	A	-0.03033	0.02255	0.01573	0.523118404779689	morningness
rs9365769	6	165186963	G	A	-0.002007	0.005554	0.5625	0.963584931719987	morningness
rs12669911	7	32262377	C	A	0.003672	0.005665	0.6136	0.137056614531154	morningness
rs6967481	7	50642701	T	C	-0.005441	0.005502	0.4966	0.961833723287218	morningness
rs202157	7	101637753	T	C	0.004835	0.00601	0.7025	0.120254129810778	morningness
rs1524472	7	115676877	G	A	0.0008432	0.005515	0.5602	0.854417234593994	morningness
rs13255030	8	31671330	G	A	0.003539	0.005565	0.4162	0.0320626932450547	morningness
rs62553781	9	76679777	T	C	-0.00362	0.01496	0.03509	0.564286941345104	morningness
rs28458909	9	140257189	T	C	0.004513	0.008304	0.1237	0.649680751738794	morningness
rs6599694	10	125124884	T	G	-0.002494	0.005788	0.3447	0.612914647087552	morningness
rs72632979	11	16615883	G	A	0.03938	0.007284	0.1693	6.53130552647473e-05	morningness
rs4936291	11	114009982	G	A	0.0008882	0.005773	0.3892	0.776247116628692	morningness
rs7304278	12	106989915	G	A	0.002535	0.006174	0.7275	0.736207097494736	morningness
rs9597241	13	56281271	C	A	0.01171	0.007039	0.1877	0.866482907276373	morningness
rs9573971	13	77568732	G	A	-0.01588	0.01496	0.03503	0.229245067477344	morningness
rs10149448	14	84253271	G	A	-0.00162	0.005606	0.3949	0.431717844470923	morningness
rs12927162	16	52684916	G	A	-0.004198	0.00613	0.2764	0.709741173094461	morningness
rs62046253	16	60644621	T	C	-0.003956	0.005757	0.3449	0.325986788904468	morningness
rs3760185	17	17401736	T	C	0.005102	0.006418	0.2469	0.00683911647281429	morningness
rs35653190	17	46077967	T	C	0.008061	0.006562	0.2282	0.0139958732257262	morningness
rs2949923	17	65475228	G	A	0.007036	0.0055	0.4616	0.86492808644816	morningness
rs62082401	18	5186019	G	C	0.00414	0.006988	0.1896	0.844850761773247	morningness
rs12969848	18	38152835	T	C	-0.004347	0.005515	0.5275	0.538641734562353	morningness
rs11152350	18	60240352	C	A	-0.005002	0.0055	0.5315	0.740627783668155	morningness
rs11670534	19	47003906	T	C	-0.0002159	0.007385	0.1655	0.345620902570126	morningness
rs139911	22	40704052	T	C	-0.01716	0.005557	0.5767	9.77237220955811e-05	morningness
rs915416	1	34731984	G	C	-0.005982	0.006043	0.7119	0.418408019567428	sleep duration
rs61796569	1	66476437	T	C	0.002931	0.006203	0.2703	0.162442625419354	sleep duration
rs374153	2	40382712	T	C	0.001477	0.00753	0.8423	0.168927361963803	sleep duration
rs2717076	2	58061127	T	C	-0.002791	0.005668	0.6279	0.515822165072306	sleep duration
rs75539574	2	58871658	C	A	0.00546	0.009863	0.08529	0.246774340535585	sleep duration
rs11885663	2	166944004	T	C	-0.008143	0.006348	0.2475	0.653581875113075	sleep duration
rs112230981	3	55879269	G	A	-0.03031	0.01266	0.05043	0.889528772008552	sleep duration
rs2192528	4	18327896	G	A	-0.004435	0.005489	0.5212	0.776068399701105	sleep duration
rs17427571	4	82254908	G	A	-0.0001475	0.005898	0.3145	0.00144877185354476	sleep duration
rs365663	5	1428883	G	A	-0.008151	0.005514	0.4545	0.0769130440286609	sleep duration
rs465700	5	3126493	G	C	-0.006796	0.008905	0.8929	0.877728095378168	sleep duration
rs56372231	5	102321905	T	C	-0.008757	0.0058	0.3358	0.611364194500767	sleep duration
rs11567976	5	137654218	T	C	0.01292	0.005534	0.5697	0.0475335225942805	sleep duration
rs34556183	6	28584775	G	A	-0.00532	0.006104	0.2805	0.709577767963389	sleep duration
rs2231265	6	89790201	G	A	-0.001099	0.006529	0.7727	0.0115345325782109	sleep duration
rs9345234	6	93162639	C	A	0.001515	0.005562	0.5768	0.454046152604847	sleep duration
rs34731055	7	2106928	T	C	-0.007223	0.007146	0.1803	0.950495357534692	sleep duration
rs2079070	7	114126432	G	C	0.000562	0.006221	0.7362	0.159294213512763	sleep duration
rs4841498	8	10985432	T	C	-0.01511	0.005499	0.5104	0.00928966386779936	sleep duration
rs10973207	9	37100525	T	G	-0.001957	0.007566	0.1572	0.279318692225397	sleep duration
rs12246842	10	21830580	G	A	-0.00424	0.005499	0.539	0.125602996369487	sleep duration
rs10761674	10	64618340	T	C	0.01579	0.005482	0.5195	0.895818444233236	sleep duration
rs1517572	11	28829882	C	A	0.001434	0.005549	0.5787	0.848281508468755	sleep duration
rs4592416	11	43800474	G	A	0.003597	0.005492	0.4657	0.34253109270832	sleep duration
rs12791153	11	80685181	T	A	0.01951	0.01021	0.08081	0.102093948370768	sleep duration
rs1553132	11	88297740	G	A	-0.02514	0.00625	0.2604	0.0026485001386067	sleep duration
rs1939455	11	101520886	T	G	-0.01295	0.008638	0.1199	0.567675302429823	sleep duration
rs3751046	11	122828342	G	A	0.008957	0.007746	0.1473	0.630666844780212	sleep duration
rs4767550	12	117951150	G	A	-0.006385	0.005587	0.4144	0.269898207347202	sleep duration
rs10483350	14	29816155	G	A	-0.0008415	0.006943	0.1946	0.833163047794267	sleep duration
rs61985058	14	60233841	T	C	0.0004673	0.007818	0.1424	0.296961398639916	sleep duration
rs55658675	14	65554638	T	C	-0.01738	0.005732	0.3558	0.443915183789551	sleep duration
rs11621908	14	78495761	T	C	-0.01384	0.01011	0.08228	0.235504928389601	sleep duration
rs8038326	15	47989799	G	A	0.008608	0.006158	0.2699	0.767184818189986	sleep duration
rs11643715	16	23909538	G	C	-0.006561	0.006039	0.2912	0.337831389929058	sleep duration
rs3027234	17	8136092	T	C	0.0003484	0.006551	0.2266	0.365342334883456	sleep duration
rs205024	17	11227352	T	C	0.0009296	0.005629	0.3835	0.413142620642759	sleep duration

## Sheet: ST5
Supplementary Table 5 The association between instrumental variables of sleep traits and right handedness
SNP	chromosome	base_pair_location	effect_allele	other_allele	effect_allele_frequency	beta	standard_error	p_value	exposure
rs4751	1	1686040	T	G	0.42504	-0.00450903	0.00674876	0.504053	insomnia
rs12405761	1	57850914	C	A	0.42947	-0.00653862	0.00675832	0.333298	insomnia
rs11184946	1	107185225	T	C	0.416436	-0.0113109	0.00677329	0.0949332	insomnia
rs7572387	2	58866584	C	A	0.42921	0.000443609	0.00680434	0.948019	insomnia
rs113851554	2	66750564	T	G	0.0507724	0.0151802	0.0154437	0.325638	insomnia
rs62158170	2	114082175	G	A	0.213806	-0.0182758	0.00819084	0.0256643	insomnia
rs4577309	2	191288833	A	G	0.467888	-0.0127955	0.00673321	0.057387	insomnia
rs4688760	3	49980596	C	T	0.309074	0.0151406	0.00724658	0.0366774	insomnia
rs1841625	4	91287477	G	A	0.431909	0.00341262	0.00676268	0.613822	insomnia
rs11097861	4	105330133	A	G	0.283082	-0.00627706	0.00742385	0.397817	insomnia
rs1430205	5	87678585	T	C	0.459351	-0.0187506	0.00672899	0.0053275	insomnia
rs7711696	5	135486536	T	G	0.304553	-0.0100987	0.00724481	0.163342	insomnia
rs10947690	6	37631768	G	A	0.260883	0.0104058	0.00759783	0.170821	insomnia
rs314280	6	105400837	A	G	0.453006	-0.00201044	0.00669873	0.764084	insomnia
rs6593005	7	52584625	A	G	0.258084	-0.0182671	0.00764347	0.0168531	insomnia
rs17151854	8	10236559	T	G	0.151319	0.0277082	0.00937041	0.0031066	insomnia
rs10156602	9	96345328	G	A	0.360213	-0.00127357	0.00704602	0.856563	insomnia
rs2296580	10	104241683	T	G	0.297941	-0.000571677	0.00728421	0.937445	insomnia
rs324017	12	57487814	A	C	0.294623	0.000688826	0.00732873	0.925117	insomnia
rs2956278	12	84698234	G	A	0.215206	-0.0148644	0.00811999	0.0671615	insomnia
rs68094047	12	109855201	T	C	0.24941	0.0126248	0.00774105	0.102912	insomnia
rs17669584	17	28899614	G	A	0.188822	-0.00920588	0.00873291	0.29181	insomnia
rs11673344	19	37684966	G	A	0.379414	0.0138091	0.00690144	0.0454031	insomnia
rs61773390	1	7884525	T	G	0.196213	0.00729538	0.00839516	0.384848	chronotype
rs17448682	1	15966713	T	C	0.231355	-0.0190351	0.00793219	0.0164073	chronotype
rs12140153	1	62579891	T	G	0.0882957	-0.00653443	0.011934	0.584003	chronotype
rs7547493	1	77775233	G	A	0.177812	-0.00415488	0.00870732	0.63324	chronotype
rs72720396	1	91191582	G	A	0.230029	0.00559231	0.00791896	0.480069	chronotype
rs4949980	1	96621739	G	A	0.0651114	0.00725929	0.0135756	0.592837	chronotype
rs140206235	1	173996343	T	C	0.0181334	0.0128763	0.0252079	0.609489	chronotype
rs975025	1	179338327	T	C	0.0769229	-0.0176129	0.0125056	0.159013	chronotype
rs13011556	2	4651923	G	C	0.237862	-0.0170026	0.00787161	0.030773	chronotype
rs2712056	2	23959131	T	C	0.184314	0.000293352	0.00860649	0.972809	chronotype
rs75120545	2	44271496	T	C	0.0234867	0.00151507	0.0223195	0.94588	chronotype
rs786406	2	44735953	A	G	0.297024	0.00766764	0.00731143	0.294307	chronotype
rs10495976	2	49750698	T	A	0.388473	0.00753843	0.00692512	0.276347	chronotype
rs7602425	2	50460480	T	C	0.0747915	0.0157355	0.0127064	0.215571	chronotype
rs359250	2	60480973	G	T	0.363659	0.00375614	0.00693296	0.58797	chronotype
rs812925	2	61680993	G	C	0.351254	-0.0170848	0.00698359	0.0144283	chronotype
rs28380327	2	144232491	T	A	0.370663	0.0138179	0.00691343	0.0456397	chronotype
rs1947198	2	149390435	T	C	0.121828	-0.00687709	0.01019	0.49975	chronotype
rs197273	2	161894663	A	G	0.469884	-0.00558932	0.00671267	0.405041	chronotype
rs114670539	2	207064335	T	C	0.0557605	0.00201024	0.0146019	0.890502	chronotype
rs57435966	2	239311369	T	C	0.0866321	-0.00557733	0.0118691	0.638423	chronotype
rs6442446	3	14394752	A	G	0.288714	-0.0107415	0.00743643	0.148615	chronotype
rs9817740	3	23231349	G	A	0.215347	0.00328504	0.00812753	0.686076	chronotype
rs13059636	3	24935790	G	A	0.471164	-2.54445e-05	0.00676177	0.996998	chronotype
rs114848860	3	36859494	T	A	0.0239155	-0.024534	0.0217633	0.259611	chronotype
rs13316611	3	63564385	T	G	0.255775	-0.00160192	0.00766007	0.83435	chronotype
rs1800828	3	113891549	G	C	0.253214	0.00569115	0.00767184	0.458195	chronotype
rs13065394	3	132971327	T	G	0.287948	-0.00146314	0.00737693	0.84278	chronotype
rs9831488	3	160755062	G	A	0.347904	-0.00958306	0.0071228	0.178494	chronotype
rs28634184	4	62873419	T	C	0.250408	-0.00459042	0.0077168	0.551937	chronotype
rs7691121	4	83274208	G	C	0.232332	-0.00501434	0.00789081	0.525125	chronotype
rs4339281	4	118315560	G	A	0.126468	0.00178485	0.0100463	0.858988	chronotype
rs10067113	5	26016363	C	T	0.379106	-0.0125212	0.00695618	0.0718593	chronotype
rs7701529	5	63861475	A	T	0.235209	0.0107575	0.00793	0.174924	chronotype
rs11748798	5	87650742	T	G	0.249965	-0.00834995	0.00769683	0.277985	chronotype
rs56947091	5	88160354	C	T	0.488895	-0.0153271	0.00668508	0.0218635	chronotype
rs1027742	5	115904410	G	A	0.260501	-0.0163736	0.00764904	0.0323053	chronotype
rs4246036	5	152205430	C	T	0.291898	0.00186595	0.00735506	0.79973	chronotype
rs9395520	6	13183523	T	C	0.305049	0.0223964	0.00725837	0.00203142	chronotype
rs4714475	6	41509901	T	G	0.239979	0.000390495	0.00796794	0.960913	chronotype
rs2653349	6	55142337	A	G	0.21417	-0.00206503	0.00813547	0.799627	chronotype
rs2881955	6	72479263	T	C	0.277826	0.00256809	0.00747309	0.731113	chronotype
rs60616179	6	110244765	G	A	0.0536087	-0.025523	0.0148632	0.0859428	chronotype
rs6967481	7	50642701	T	C	0.496794	-0.0113994	0.00673589	0.0905818	chronotype
rs2968511	7	71810805	G	C	0.303915	0.000888047	0.00725905	0.902632	chronotype
rs202157	7	101637753	C	T	0.298059	0.00667606	0.00732013	0.361761	chronotype
rs13255030	8	31671330	G	A	0.414677	0.000208718	0.00678968	0.975477	chronotype
rs12541362	8	33584661	T	A	0.349686	-0.00581447	0.00702568	0.407895	chronotype
rs3100052	8	101967139	A	G	0.387228	0.0100073	0.00685105	0.144099	chronotype
rs3808477	8	116670347	T	C	0.280661	0.0109217	0.00742588	0.141354	chronotype
rs6477309	9	8450638	C	T	0.332915	-0.00890722	0.00714909	0.212793	chronotype
rs62553781	9	76679777	T	C	0.0345469	-0.00532403	0.0182746	0.770796	chronotype
rs10988239	9	131943440	C	T	0.486911	-0.00295414	0.0068979	0.668457	chronotype
rs3808964	10	125426627	G	T	0.364518	-0.00248539	0.00696792	0.721323	chronotype
rs72632979	11	16615883	G	A	0.170367	-0.00714641	0.00890836	0.422429	chronotype
rs10742179	11	27650524	A	G	0.260283	0.00903938	0.00760518	0.234604	chronotype
rs34239319	11	43902681	T	G	0.1019	-0.000435646	0.0110335	0.968505	chronotype
rs4237555	11	92725803	C	T	0.473019	0.000627189	0.00669484	0.925361	chronotype
rs4936291	11	114009982	G	A	0.381994	0.00854843	0.00723909	0.237654	chronotype
rs74357745	11	122811822	G	A	0.120625	0.00706765	0.0102512	0.490544	chronotype
rs7977610	12	17078918	T	A	0.326561	-0.00232783	0.00711678	0.743599	chronotype
rs12811046	12	24066937	G	A	0.446244	0.00863753	0.00671616	0.198415	chronotype
rs7304278	12	106989915	A	G	0.273579	0.00314548	0.00753319	0.676276	chronotype
rs80097534	12	121029604	T	G	0.09517	-0.0133106	0.0114408	0.244656	chronotype
rs9573971	13	77568732	G	A	0.033876	-0.0251137	0.0184486	0.173426	chronotype
rs17267683	13	94057870	G	C	0.237313	-0.00627838	0.00787751	0.425451	chronotype
rs698015	14	57269825	C	T	0.348819	0.0195833	0.00720663	0.00657975	chronotype
rs7148842	14	74255556	T	C	0.386268	0.00120069	0.00694142	0.862672	chronotype
rs10149448	14	84253271	G	A	0.396307	0.016231	0.00684314	0.0176984	chronotype
rs59986227	15	48009263	G	C	0.254568	0.000943698	0.00775423	0.903136	chronotype
rs12927162	16	52684916	G	A	0.278089	-0.00362097	0.00745208	0.627037	chronotype
rs3760185	17	17401736	T	C	0.244185	-0.00703076	0.00789186	0.372989	chronotype
rs226090	17	34034059	C	T	0.168104	0.0125908	0.00891027	0.157635	chronotype
rs72829706	17	54173733	G	A	0.0388648	0.0137489	0.0172777	0.426174	chronotype
rs2949923	17	65475228	G	A	0.461699	-0.0101005	0.0066978	0.131545	chronotype
rs62082401	18	5186019	G	C	0.190936	0.0017707	0.00847772	0.834553	chronotype
rs12969848	18	38152835	C	T	0.470262	-0.00626939	0.00672439	0.351163	chronotype
rs56076457	18	60238668	C	T	0.471173	0.00375378	0.0066833	0.574344	chronotype
rs10402849	19	2695661	T	C	0.201051	-0.00407734	0.00833506	0.624715	chronotype
rs11670534	19	47003906	T	C	0.164706	-0.0212409	0.0090175	0.0184967	chronotype
rs6131942	20	17348608	A	G	0.419369	-0.00171313	0.00680044	0.801107	chronotype
rs139911	22	40704052	C	T	0.423215	-0.0117388	0.00678304	0.0835218	chronotype
rs17374439	1	7888438	T	C	0.196396	0.00747562	0.00839172	0.373019	morningness
rs12140153	1	62579891	T	G	0.0882957	-0.00653443	0.011934	0.584003	morningness
rs7547493	1	77775233	G	A	0.177812	-0.00415488	0.00870732	0.63324	morningness
rs72720396	1	91191582	G	A	0.230029	0.00559231	0.00791896	0.480069	morningness
rs6656331	1	96971019	C	T	0.475525	0.00538593	0.00670334	0.421704	morningness
rs75650221	1	174421994	T	C	0.0380877	-0.00818725	0.017438	0.638708	morningness
rs75120545	2	44271496	T	C	0.0234867	0.00151507	0.0223195	0.94588	morningness
rs786406	2	44735953	A	G	0.297024	0.00766764	0.00731143	0.294307	morningness
rs10495976	2	49750698	T	A	0.388473	0.00753843	0.00692512	0.276347	morningness
rs7602425	2	50460480	T	C	0.0747915	0.0157355	0.0127064	0.215571	morningness
rs6744983	2	76346385	T	G	0.377463	-0.0059241	0.00688691	0.38968	morningness
rs28380327	2	144232491	T	A	0.370663	0.0138179	0.00691343	0.0456397	morningness
rs1947198	2	149390435	T	C	0.121828	-0.00687709	0.01019	0.49975	morningness
rs138964083	2	206908054	T	C	0.0580683	-0.00474045	0.014276	0.739846	morningness
rs77008212	2	239307113	G	A	0.0867453	-0.00536326	0.0118623	0.651177	morningness
rs13059636	3	24935790	G	A	0.471164	-2.54445e-05	0.00676177	0.996998	morningness
rs13065394	3	132971327	T	G	0.287948	-0.00146314	0.00737693	0.84278	morningness
rs28634184	4	62873419	T	C	0.250408	-0.00459042	0.0077168	0.551937	morningness
rs7691121	4	83274208	G	C	0.232332	-0.00501434	0.00789081	0.525125	morningness
rs4339281	4	118315560	G	A	0.126468	0.00178485	0.0100463	0.858988	morningness
rs10067113	5	26016363	C	T	0.379106	-0.0125212	0.00695618	0.0718593	morningness
rs7701529	5	63861475	A	T	0.235209	0.0107575	0.00793	0.174924	morningness
rs1027742	5	115904410	G	A	0.260501	-0.0163736	0.00764904	0.0323053	morningness
rs2910032	5	152540354	C	T	0.481961	0.00751824	0.00668907	0.26103	morningness
rs60616179	6	110244765	G	A	0.0536087	-0.025523	0.0148632	0.0859428	morningness
rs520954	6	153135378	G	A	0.327528	-0.0118562	0.00709933	0.0949093	morningness
rs3877930	6	153574103	G	A	0.0140198	-0.00791115	0.0282844	0.779707	morningness
rs9365769	6	165186963	A	G	0.433133	-0.0134067	0.00683874	0.0499486	morningness
rs12669911	7	32262377	A	C	0.383911	0.0022319	0.00690832	0.746639	morningness
rs6967481	7	50642701	T	C	0.496794	-0.0113994	0.00673589	0.0905818	morningness
rs202157	7	101637753	C	T	0.298059	0.00667606	0.00732013	0.361761	morningness
rs1524472	7	115676877	A	G	0.440868	-0.0018485	0.00671415	0.783075	morningness
rs13255030	8	31671330	G	A	0.414677	0.000208718	0.00678968	0.975477	morningness
rs62553781	9	76679777	T	C	0.0345469	-0.00532403	0.0182746	0.770796	morningness
rs6599694	10	125124884	T	G	0.342531	-0.0197323	0.00711055	0.00551883	morningness
rs72632979	11	16615883	G	A	0.170367	-0.00714641	0.00890836	0.422429	morningness
rs4936291	11	114009982	G	A	0.381994	0.00854843	0.00723909	0.237654	morningness
rs7304278	12	106989915	A	G	0.273579	0.00314548	0.00753319	0.676276	morningness
rs9597241	13	56281271	C	A	0.187916	0.00446471	0.00855	0.601539	morningness
rs9573971	13	77568732	G	A	0.033876	-0.0251137	0.0184486	0.173426	morningness
rs10149448	14	84253271	G	A	0.396307	0.016231	0.00684314	0.0176984	morningness
rs12927162	16	52684916	G	A	0.278089	-0.00362097	0.00745208	0.627037	morningness
rs62046253	16	60644621	T	C	0.343757	0.00799445	0.00701519	0.254457	morningness
rs3760185	17	17401736	T	C	0.244185	-0.00703076	0.00789186	0.372989	morningness
rs35653190	17	46077967	T	C	0.225677	-0.00549653	0.0080579	0.495157	morningness
rs2949923	17	65475228	G	A	0.461699	-0.0101005	0.0066978	0.131545	morningness
rs62082401	18	5186019	G	C	0.190936	0.0017707	0.00847772	0.834553	morningness
rs12969848	18	38152835	C	T	0.470262	-0.00626939	0.00672439	0.351163	morningness
rs11152350	18	60240352	A	C	0.470928	0.00354588	0.00668546	0.595844	morningness
rs11670534	19	47003906	T	C	0.164706	-0.0212409	0.0090175	0.0184967	morningness
rs139911	22	40704052	C	T	0.423215	-0.0117388	0.00678304	0.0835218	morningness
rs915416	1	34731984	C	G	0.289744	0.00378101	0.00736154	0.60752	sleep duration
rs61796569	1	66476437	T	C	0.267132	-0.00183341	0.00762305	0.809936	sleep duration
rs374153	2	40382712	C	T	0.156894	0.0198268	0.00919821	0.0311226	sleep duration
rs2717076	2	58061127	C	T	0.372061	-0.0179721	0.00690816	0.00927965	sleep duration
rs75539574	2	58871658	C	A	0.0842255	-0.00489332	0.0120655	0.685064	sleep duration
rs11885663	2	166944004	T	C	0.248379	-0.00392314	0.00771639	0.611161	sleep duration
rs112230981	3	55879269	G	A	0.0490189	0.00552388	0.0155304	0.722078	sleep duration
rs2192528	4	18327896	A	G	0.479221	0.00866091	0.00668416	0.195066	sleep duration
rs17427571	4	82254908	G	A	0.315197	-0.00998226	0.0071881	0.164918	sleep duration
rs365663	5	1428883	G	A	0.454187	0.00360104	0.00672125	0.592118	sleep duration
rs465700	5	3126493	C	G	0.105217	0.00614274	0.0109426	0.574554	sleep duration
rs56372231	5	102321905	T	C	0.33335	-0.0108903	0.00708432	0.124236	sleep duration
rs11567976	5	137654218	C	T	0.429978	-0.0302677	0.00674275	7.1582e-06	sleep duration
rs34556183	6	28584775	G	A	0.279659	0.0148744	0.00744114	0.0456155	sleep duration
rs2231265	6	89790201	A	G	0.227041	0.0077869	0.00797182	0.328667	sleep duration
rs9345234	6	93162639	A	C	0.421457	-0.00931576	0.00680158	0.170797	sleep duration
rs34731055	7	2106928	T	C	0.180166	0.00682874	0.00870289	0.432657	sleep duration
rs2079070	7	114126432	C	G	0.26483	0.0103144	0.00755632	0.17225	sleep duration
rs4841498	8	10985432	C	T	0.4869	-0.00547374	0.00670501	0.414291	sleep duration
rs10973207	9	37100525	T	G	0.15546	-0.0346299	0.00925312	0.000182188	sleep duration
rs12246842	10	21830580	A	G	0.459118	0.00583805	0.00670506	0.383922	sleep duration
rs10761674	10	64618340	C	T	0.477697	-0.00469885	0.00667599	0.48153	sleep duration
rs1517572	11	28829882	A	C	0.418492	0.00917832	0.00678908	0.176399	sleep duration
rs4592416	11	43800474	G	A	0.463481	0.00481096	0.00669508	0.472399	sleep duration
rs12791153	11	80685181	T	A	0.0772232	0.0129345	0.0125876	0.304157	sleep duration
rs1553132	11	88297740	G	A	0.258389	-0.00124251	0.00761487	0.870386	sleep duration
rs1939455	11	101520886	T	G	0.111531	0.00986746	0.0108376	0.362567	sleep duration
rs3751046	11	122828342	G	A	0.145302	0.00488842	0.00949629	0.606713	sleep duration
rs4767550	12	117951150	G	A	0.413239	-0.00327583	0.00684275	0.632131	sleep duration
rs10483350	14	29816155	G	A	0.194927	-0.00579732	0.00844287	0.492301	sleep duration
rs61985058	14	60233841	T	C	0.143361	-0.0109104	0.00951429	0.251489	sleep duration
rs55658675	14	65554638	T	C	0.354529	-0.00554509	0.00698542	0.427306	sleep duration
rs11621908	14	78495761	T	C	0.0795328	0.00914273	0.0124325	0.462102	sleep duration
rs8038326	15	47989799	G	A	0.273023	0.0148214	0.00748623	0.0477241	sleep duration
rs11643715	16	23909538	G	C	0.290717	0.00323711	0.00736261	0.660177	sleep duration
rs3027234	17	8136092	T	C	0.226773	0.0081582	0.00798053	0.306657	sleep duration
rs205024	17	11227352	T	C	0.384112	0.00687506	0.00685478	0.315881	sleep duration

## Sheet: ST6
Supplementary Table 6 The association between instrumental variables of sleep traits and BMI
chromosome	base_pair_location	effect_allele	other_allele	beta	standard_error	effect_allele_frequency	p_value	ID	exposure
10	104241683	T	G	-0.0112549	0.00220712	0.297928	3.4084741135776873e-07	10:102481926:G:T	insomnia
12	57487814	C	A	-0.00249958	0.00222037	0.705693	0.2602711314233285	12:57094031:A:C	insomnia
12	84698234	G	A	0.00476551	0.00246099	0.215389	0.052816546413211186	12:84304455:A:G	insomnia
12	109855201	T	C	0.0043868	0.00233246	0.250615	0.060003972037753	12:109417396:C:T	insomnia
17	28899614	G	A	0.0102855	0.00254716	0.196228	5.390015325207241e-05	17:30572596:A:G	insomnia
19	37684966	G	A	0.00591574	0.00208231	0.380089	0.004498005684980129	19:37194064:A:G	insomnia
1	1686040	T	G	-0.0126029	0.00204846	0.425233	7.632204526489971e-10	1:1754601:G:T	insomnia
1	57850914	C	A	0.00288684	0.00204333	0.429853	0.15771100527175871	1:57385242:A:C	insomnia
1	107184470	G	C	0.00263433	0.00205313	0.416253	0.19946421860865776	1:106641848:C:G	insomnia
2	58866584	C	A	-0.0209207	0.00204635	0.430227	1.5573993890808527e-24	2:58639449:A:C	insomnia
2	66750564	T	G	0.00428249	0.00436841	0.0569839	0.3269226420164486	2:66523432:G:T	insomnia
2	114082175	G	A	-0.00483445	0.00246172	0.215594	0.04954730076546369	2:113324598:A:G	insomnia
2	191288833	G	A	-0.00097376	0.00203076	0.532272	0.6315794634945893	2:190424107:A:G	insomnia
3	49980596	T	C	0.0218122	0.00218763	0.690258	2.047858758963205e-23	3:49943163:C:T	insomnia
4	91287477	G	A	0.00850608	0.00202147	0.431929	2.577982708199287e-05	4:90366326:A:G	insomnia
4	105330133	G	A	0.000910475	0.00224134	0.71664	0.6845812498887816	4:104408976:A:G	insomnia
5	87678585	T	C	-0.00835057	0.00203044	0.459367	3.910839563332001e-05	5:88382768:C:T	insomnia
5	135486536	T	G	-0.00259112	0.00219563	0.304608	0.23794961146528612	5:136150847:G:T	insomnia
6	37631768	G	A	0.00506905	0.00230541	0.260053	0.027894591127215516	6:37663992:A:G	insomnia
6	105400837	G	A	0.00621341	0.0020301	0.546531	0.0022085640569160943	6:104952962:A:G	insomnia
7	52584625	G	A	0.00177458	0.00230785	0.74131	0.44193459518444755	7:52516929:A:G	insomnia
8	10236559	T	G	-0.0106671	0.00281448	0.151932	0.00015060174361313362	8:10379049:G:T	insomnia
9	96345328	G	A	-0.000655107	0.00210482	0.3619	0.755617486832203	9:93583046:A:G	insomnia
10	125426627	T	G	0.0023358	0.0020962	0.634632	0.26515022500829105	10:123667111:G:T	chronotype
11	16615883	G	A	0.0142127	0.00268539	0.171032	1.2060074760293175e-07	11:16594336:A:G	chronotype
11	27650524	G	A	0.0266148	0.00230626	0.739641	8.26799109117872e-31	11:27628977:A:G	chronotype
11	43902681	T	G	0.0108575	0.00333512	0.102215	0.0011318789936554158	11:43881131:G:T	chronotype
11	92725803	T	C	0.00182837	0.00202417	0.52704	0.3663827347615263	11:92992637:C:T	chronotype
11	114009982	G	A	-0.00157015	0.00207485	0.389676	0.4491981924348091	11:114139260:A:G	chronotype
11	122811822	G	A	-0.00801498	0.00309978	0.120893	0.009719412179121738	11:122941114:A:G	chronotype
12	17078918	T	A	-0.0062486	0.0021548	0.32709	0.0037332751543339517	12:16925984:A:T	chronotype
12	24066937	G	A	-0.00659535	0.00203309	0.447244	0.0011786096700582029	12:23914003:A:G	chronotype
12	106989915	G	A	-0.000209788	0.00226663	0.725723	0.9262569934043081	12:106596137:A:G	chronotype
12	121029604	T	G	-0.00261009	0.00335691	0.100906	0.4368486520690593	12:120591801:G:T	chronotype
13	77568732	G	A	-4.09852e-05	0.00558298	0.0339325	0.9941427049618635	13:76994597:A:G	chronotype
13	94057870	G	C	0.00909195	0.00237199	0.238464	0.00012656685830565384	13:93405617:C:G	chronotype
14	57269825	T	C	0.00107616	0.00211507	0.646838	0.6108899775207373	14:56803107:C:T	chronotype
14	74255556	T	C	0.00299778	0.00207386	0.387255	0.14831565702926772	14:73788853:C:T	chronotype
14	84253271	G	A	0.00515352	0.00206717	0.396296	0.012665723415499194	14:83786927:A:G	chronotype
15	48009263	G	C	0.00765513	0.00230905	0.25832	0.0009155245615951926	15:47717066:C:G	chronotype
16	52684916	G	A	0.00155434	0.00226131	0.277722	0.4918537648438138	16:52651004:A:G	chronotype
17	17401736	T	C	0.00495595	0.00233964	0.248325	0.03415387621027206	17:17498422:C:T	chronotype
17	34034059	T	C	0.00454856	0.00269735	0.831398	0.09173604235163414	17:35707040:C:T	chronotype
17	54173733	G	A	0.00637605	0.00515719	0.0399153	0.2163316187505489	17:56096372:A:G	chronotype
17	65475228	G	A	0.00624979	0.00202765	0.461578	0.002054187111422862	17:67479112:A:G	chronotype
18	5186019	G	C	-0.00305624	0.00257018	0.190865	0.23439373529789173	18:5186020:C:G	chronotype
18	38152835	T	C	-0.00689215	0.00202393	0.530631	0.0006608151634484117	18:40572871:C:T	chronotype
18	60238668	T	C	-0.00313584	0.00202426	0.528172	0.12135173781012487	18:62571435:C:T	chronotype
19	2695661	T	C	-0.00845038	0.00251889	0.201793	0.0007942185018034043	19:2695663:C:T	chronotype
19	47003906	T	C	0.00709782	0.00271646	0.165557	0.00897800824701794	19:46500649:C:T	chronotype
1	7884525	T	G	-0.00876557	0.00254752	0.196193	0.0005799492618406493	1:7824465:G:T	chronotype
1	15966713	T	C	0.0077938	0.00239569	0.232475	0.0011409326277018656	1:15640218:C:T	chronotype
1	62579891	T	G	-0.0360556	0.00341791	0.0972068	5.13215778474056e-26	1:62114219:G:T	chronotype
1	77775233	G	A	0.00137955	0.00264648	0.177466	0.6021726133103987	1:77309548:A:G	chronotype
1	91191582	G	A	0.00147134	0.00240534	0.229722	0.5407368913667444	1:90726025:A:G	chronotype
1	96621739	G	A	0.0154286	0.00403156	0.067551	0.00012973883684304282	1:96156183:A:G	chronotype
1	173996343	T	C	-0.0419614	0.00734943	0.0193405	1.1332089607308912e-08	1:174027205:C:T	chronotype
1	179338327	T	C	0.000683932	0.00379175	0.0769985	0.856859468203915	1:179369192:C:T	chronotype
20	17348608	G	A	-0.0024014	0.00204452	0.579894	0.24017234584882532	20:17367963:A:G	chronotype
22	40704052	T	C	-0.0131393	0.00204101	0.575036	1.2133329731300297e-10	22:40308048:C:T	chronotype
2	4651923	G	C	-0.00210272	0.00237609	0.238812	0.3761828565972932	2:4604333:C:G	chronotype
2	23959131	T	C	-0.00118719	0.00260741	0.184931	0.648885396129794	2:23736261:C:T	chronotype
2	44271496	T	C	-0.0078247	0.00573618	0.0321148	0.1725373009646684	2:44044357:C:T	chronotype
2	44735953	G	A	0.00962746	0.00221306	0.702939	1.3595650758127232e-05	2:44508814:A:G	chronotype
2	49750698	T	A	-0.00138708	0.00207438	0.390965	0.5037046962661599	2:49523560:A:T	chronotype
2	50460480	T	C	-0.00480438	0.00383614	0.075404	0.2104248372745278	2:50233342:C:T	chronotype
2	60480973	T	G	0.00865128	0.00210452	0.636541	3.9426661116685646e-05	2:60253838:G:T	chronotype
2	61680993	G	C	-0.00566877	0.00211906	0.351172	0.007469989648595364	2:61453858:C:G	chronotype
2	144232491	T	A	-0.00277563	0.0020938	0.371163	0.18495752274746535	2:143474922:A:T	chronotype
2	149390435	T	C	-0.00230227	0.00310994	0.119335	0.4591218904871232	2:148632866:C:T	chronotype
2	161894663	G	A	-0.00529331	0.00202862	0.529871	0.009072354252884125	2:161038152:A:G	chronotype
2	207064335	T	C	0.019079	0.00430913	0.058539	9.530155787081256e-06	2:206199611:C:T	chronotype
2	239311369	T	C	0.0113208	0.00359599	0.0868411	0.0016428957267738498	2:238402728:C:T	chronotype
3	14394752	G	A	0.00206198	0.00222812	0.709176	0.3547390511121788	3:14353252:A:G	chronotype
3	23231349	G	A	-0.000552797	0.00244993	0.216681	0.8214826586687939	3:23189858:A:G	chronotype
3	24935790	G	A	0.0057451	0.0020269	0.471093	0.004590711492646351	3:24894299:A:G	chronotype
3	36859494	T	A	0.0294624	0.00656769	0.0242716	7.258384993852088e-06	3:36818003:A:T	chronotype
3	63564385	T	G	-0.00200313	0.00231647	0.255992	0.3871863159970281	3:63578709:G:T	chronotype
3	113891549	G	C	-0.000733435	0.00232621	0.253492	0.7525389792619058	3:114172702:C:G	chronotype
3	132971327	T	G	0.00381295	0.00223446	0.287857	0.08792856793546118	3:133252483:G:T	chronotype
3	160755062	G	A	0.000690167	0.00211742	0.353522	0.7444645117818431	3:161037274:A:G	chronotype
4	62873419	T	C	-0.00405549	0.00233201	0.250999	0.08202571033045357	4:62007701:C:T	chronotype
4	83274208	G	C	-0.00268194	0.00239181	0.232249	0.26215853412636303	4:82353055:C:G	chronotype
4	118315560	G	A	-0.00309317	0.00303159	0.127312	0.30757993441887665	4:117394404:A:G	chronotype
5	26016363	T	C	0.00287874	0.00207987	0.61857	0.16632862602494425	5:26016254:C:T	chronotype
5	63861475	T	A	0.00100142	0.00237405	0.762725	0.6731564322702567	5:64565648:A:T	chronotype
5	87650742	T	G	0.00889144	0.0023339	0.249896	0.00013913615578627913	5:88354925:G:T	chronotype
5	88160354	T	C	-0.00341859	0.00202265	0.510966	0.09099761293853464	5:88864537:C:T	chronotype
5	115904410	G	A	-0.00218859	0.00229964	0.261577	0.34124398111485726	5:116568714:A:G	chronotype
5	152205430	T	C	0.00720055	0.00222575	0.707796	0.0012159899904204724	5:152825870:C:T	chronotype
6	13183523	T	C	-0.0136425	0.00219973	0.304586	5.577890701064315e-10	6:13183291:C:T	chronotype
6	41509901	T	G	-0.00347361	0.00235799	0.244089	0.1407174640984803	6:41542163:G:T	chronotype
6	55142337	G	A	-0.0122142	0.0024687	0.786061	7.513287367302224e-07	6:55277539:A:G	chronotype
6	72479263	T	C	0.00748944	0.00225617	0.278479	0.0009016749407943203	6:71769560:C:T	chronotype
6	110244765	G	A	-0.00339222	0.00444034	0.0548937	0.4448934378712924	6:109923562:A:G	chronotype
7	50642701	T	C	-0.00914924	0.00202231	0.496511	6.0641509039286655e-06	7:50575004:C:T	chronotype
7	71810805	G	C	0.00346506	0.00219318	0.305008	0.11412321557809278	7:72345820:C:G	chronotype
7	101637753	T	C	-0.00597859	0.00220655	0.700762	0.006738915333352261	7:101994473:C:T	chronotype
8	31671330	G	A	-0.000662971	0.00205182	0.415075	0.7466086203718022	8:31813814:A:G	chronotype
8	33584661	T	A	-0.00109372	0.00212036	0.350307	0.6059795942708703	8:33727143:A:T	chronotype
8	101967139	G	A	0.011273	0.00207681	0.613016	5.697311957600587e-08	8:100954911:A:G	chronotype
8	116670347	T	C	-0.0193261	0.00224978	0.280658	8.681604556119964e-18	8:115658120:C:T	chronotype
9	8450638	T	C	0.00541558	0.00213946	0.664176	0.011364491286770594	9:8450638:C:T	chronotype
9	76679777	T	C	0.00739636	0.00550769	0.0348879	0.17929988045327713	9:74064861:C:T	chronotype
9	131943440	T	C	-0.00203959	0.0020209	0.509246	0.31285564819725786	9:129181161:C:T	chronotype
9	140257189	T	C	-0.0147616	0.00307988	0.122545	1.643841725830597e-06	9:137362737:C:T	chronotype
10	125124884	T	G	-0.0021049	0.00212924	0.343794	0.3228732014714829	10:123365368:G:T	morningness
11	16615883	G	A	0.0142127	0.00268539	0.171032	1.2060074760293175e-07	11:16594336:A:G	morningness
11	114009982	G	A	-0.00157015	0.00207485	0.389676	0.4491981924348091	11:114139260:A:G	morningness
12	106989915	G	A	-0.000209788	0.00226663	0.725723	0.9262569934043081	12:106596137:A:G	morningness
13	56281271	C	A	-0.00550299	0.00257015	0.190314	0.03226487597245244	13:55707137:A:C	morningness
13	77568732	G	A	-4.09852e-05	0.00558298	0.0339325	0.9941427049618635	13:76994597:A:G	morningness
14	84253271	G	A	0.00515352	0.00206717	0.396296	0.012665723415499194	14:83786927:A:G	morningness
16	52684916	G	A	0.00155434	0.00226131	0.277722	0.4918537648438138	16:52651004:A:G	morningness
16	60644621	T	C	-0.00158335	0.00212787	0.34372	0.4568167292671591	16:60610717:C:T	morningness
17	17401736	T	C	0.00495595	0.00233964	0.248325	0.03415387621027206	17:17498422:C:T	morningness
17	46077967	T	C	-0.00715424	0.00240653	0.228596	0.002950597703098955	17:48000601:C:T	morningness
17	65475228	G	A	0.00624979	0.00202765	0.461578	0.002054187111422862	17:67479112:A:G	morningness
18	5186019	G	C	-0.00305624	0.00257018	0.190865	0.23439373529789173	18:5186020:C:G	morningness
18	38152835	T	C	-0.00689215	0.00202393	0.530631	0.0006608151634484117	18:40572871:C:T	morningness
18	60238668	T	C	-0.00313584	0.00202426	0.528172	0.12135173781012487	18:62571435:C:T	morningness
19	47003906	T	C	0.00709782	0.00271646	0.165557	0.00897800824701794	19:46500649:C:T	morningness
1	7888438	T	C	-0.00867163	0.00254656	0.196394	0.0006610891051801886	1:7828378:C:T	morningness
1	62579891	T	G	-0.0360556	0.00341791	0.0972068	5.13215778474056e-26	1:62114219:G:T	morningness
1	77775233	G	A	0.00137955	0.00264648	0.177466	0.6021726133103987	1:77309548:A:G	morningness
1	91191582	G	A	0.00147134	0.00240534	0.229722	0.5407368913667444	1:90726025:A:G	morningness
1	96971019	T	C	-0.00992405	0.00202711	0.524287	9.797606658875625e-07	1:96505463:C:T	morningness
1	174421994	T	C	-0.0268147	0.00524279	0.0387072	3.1444160183401054e-07	1:174452856:C:T	morningness
22	40704052	T	C	-0.0131393	0.00204101	0.575036	1.2133329731300297e-10	22:40308048:C:T	morningness
2	44271496	T	C	-0.0078247	0.00573618	0.0321148	0.1725373009646684	2:44044357:C:T	morningness
2	44735953	G	A	0.00962746	0.00221306	0.702939	1.3595650758127232e-05	2:44508814:A:G	morningness
2	49750698	T	A	-0.00138708	0.00207438	0.390965	0.5037046962661599	2:49523560:A:T	morningness
2	50460480	T	C	-0.00480438	0.00383614	0.075404	0.2104248372745278	2:50233342:C:T	morningness
2	76346385	T	G	0.00353707	0.00208942	0.377425	0.09048362683604627	2:76119259:G:T	morningness
2	144232491	T	A	-0.00277563	0.0020938	0.371163	0.18495752274746535	2:143474922:A:T	morningness
2	149390435	T	C	-0.00230227	0.00310994	0.119335	0.4591218904871232	2:148632866:C:T	morningness
2	206908054	T	C	0.0199524	0.00430502	0.0587196	3.5749502301075153e-06	2:206043330:C:T	morningness
2	239307113	G	A	0.0113712	0.00358523	0.0869286	0.0015156188568813266	2:238398472:A:G	morningness
3	24935790	G	A	0.0057451	0.0020269	0.471093	0.004590711492646351	3:24894299:A:G	morningness
3	132971327	T	G	0.00381295	0.00223446	0.287857	0.08792856793546118	3:133252483:G:T	morningness
4	62873419	T	C	-0.00405549	0.00233201	0.250999	0.08202571033045357	4:62007701:C:T	morningness
4	83274208	G	C	-0.00268194	0.00239181	0.232249	0.26215853412636303	4:82353055:C:G	morningness
4	118315560	G	A	-0.00309317	0.00303159	0.127312	0.30757993441887665	4:117394404:A:G	morningness
5	26016363	T	C	0.00287874	0.00207987	0.61857	0.16632862602494425	5:26016254:C:T	morningness
5	63861475	T	A	0.00100142	0.00237405	0.762725	0.6731564322702567	5:64565648:A:T	morningness
5	115904410	G	A	-0.00218859	0.00229964	0.261577	0.34124398111485726	5:116568714:A:G	morningness
5	152540354	T	C	0.00347444	0.00202401	0.518221	0.08604982669656575	5:153160794:C:T	morningness
6	110244765	G	A	-0.00339222	0.00444034	0.0548937	0.4448934378712924	6:109923562:A:G	morningness
6	153135378	G	A	-0.00498049	0.00215312	0.327438	0.020714287516221747	6:152814243:A:G	morningness
6	153574103	G	A	-0.00570212	0.00861077	0.0139967	0.5078377723156026	6:153252968:A:G	morningness
6	165186963	A	G	0.00161862	0.00201779	0.441226	0.42245358505178443	6:164765930:G:A	morningness
7	32262377	C	A	-0.0122956	0.0020804	0.61533	3.4163314578918378e-09	7:32222765:A:C	morningness
7	50642701	T	C	-0.00914924	0.00202231	0.496511	6.0641509039286655e-06	7:50575004:C:T	morningness
7	101637753	T	C	-0.00597859	0.00220655	0.700762	0.006738915333352261	7:101994473:C:T	morningness
7	115676877	G	A	0.004146	0.00203467	0.559015	0.041581485456158016	7:116036823:A:G	morningness
8	31671330	G	A	-0.000662971	0.00205182	0.415075	0.7466086203718022	8:31813814:A:G	morningness
9	76679777	T	C	0.00739636	0.00550769	0.0348879	0.17929988045327713	9:74064861:C:T	morningness
9	140257189	T	C	-0.0147616	0.00307988	0.122545	1.643841725830597e-06	9:137362737:C:T	morningness
10	21830580	G	A	0.0130566	0.00202781	0.541548	1.2045365982562296e-10	10:21541651:A:G	sleep duration
10	64618340	T	C	0.00197691	0.00202333	0.522131	0.32853980875516253	10:62858580:C:T	sleep duration
11	28829882	C	A	-0.00737883	0.00204473	0.580405	0.00030772302994707285	11:28808335:A:C	sleep duration
11	43800474	G	A	-0.0144126	0.00202835	0.463699	1.1981191231900342e-12	11:43778924:A:G	sleep duration
11	80685181	T	A	0.00812357	0.00369533	0.0814383	0.02792543841237338	11:80974138:A:T	sleep duration
11	88297740	G	A	-0.0019405	0.00230603	0.258915	0.40007461870332794	11:88564572:A:G	sleep duration
11	101520886	T	G	0.00153728	0.00303226	0.127695	0.612172758894603	11:101650155:G:T	sleep duration
11	122828342	G	A	-0.00751046	0.00285738	0.146432	0.008577485646821974	11:122957634:A:G	sleep duration
12	117951150	G	A	0.00257266	0.00205197	0.415315	0.20993217243789766	12:117513345:A:G	sleep duration
14	29816155	G	A	0.0183887	0.00254908	0.195265	5.438761317204081e-13	14:29346949:A:G	sleep duration
14	60233841	T	C	-0.00924032	0.00288535	0.143108	0.0013624168304765113	14:59767123:C:T	sleep duration
14	65554638	T	C	0.00465875	0.00211421	0.353669	0.02755687714215836	14:65087920:C:T	sleep duration
14	78495761	T	C	0.000352164	0.00367813	0.0821901	0.92372287799873	14:78029418:C:T	sleep duration
15	47989799	G	A	-0.00286748	0.00226552	0.273486	0.20561841164436007	15:47697602:A:G	sleep duration
16	23909538	G	C	0.00984599	0.00222278	0.29195	9.44126091953386e-06	16:23898217:C:G	sleep duration
17	8136092	T	C	-0.00542686	0.00241313	0.226989	0.024519409111854323	17:8232774:C:T	sleep duration
17	11227352	T	C	-0.00214443	0.00207675	0.383966	0.30179566689831083	17:11324035:C:T	sleep duration
1	34731984	G	C	-0.000569681	0.00223079	0.707757	0.7984359811477008	1:34266383:C:G	sleep duration
1	66476437	T	C	-0.0131787	0.00227969	0.268585	7.430704656131982e-09	1:66010754:C:T	sleep duration
2	40382712	T	C	-0.00496907	0.00277753	0.842217	0.07361053937510607	2:40155572:C:T	sleep duration
2	58061127	T	C	-0.00505668	0.00209401	0.627542	0.015742003332569064	2:57833992:C:T	sleep duration
2	58871658	C	A	0.0121848	0.00360711	0.0862884	0.0007301801122591534	2:58644523:A:C	sleep duration
2	166944004	T	C	0.00429361	0.00234292	0.248518	0.06686363760988635	2:166087494:C:T	sleep duration
3	55879269	G	A	0.0170442	0.00461913	0.0506454	0.00022433136555550368	3:55845241:A:G	sleep duration
4	18327896	G	A	0.0139894	0.00202591	0.521009	5.011872336272715e-12	4:18326273:A:G	sleep duration
4	82254908	G	A	-0.000201421	0.00217451	0.315418	0.9261991967193076	4:81333754:A:G	sleep duration
5	1428883	G	A	-0.00408157	0.00203187	0.454044	0.04456049432792119	5:1428768:A:G	sleep duration
5	3126493	G	C	-0.00319635	0.00325671	0.892107	0.3263630626691747	5:3126379:C:G	sleep duration
5	102321905	T	C	0.00819252	0.00214492	0.333766	0.00013371803932095349	5:102986201:C:T	sleep duration
5	137654218	T	C	-0.00894991	0.00204251	0.570007	1.176901184640972e-05	5:138318529:C:T	sleep duration
6	28584775	G	A	0.0121803	0.00225177	0.280507	6.331112051910015e-08	6:28616998:A:G	sleep duration
6	89790201	G	A	-0.0052453	0.00240821	0.772173	0.029399503764593854	6:89080482:A:G	sleep duration
6	93162639	C	A	0.0057323	0.00204732	0.578505	0.005111872345335602	6:92452921:A:C	sleep duration
7	2106928	T	C	-0.0161217	0.00262586	0.181342	8.273894901443003e-10	7:2067293:C:T	sleep duration
7	114126432	G	C	-0.000538841	0.0022907	0.735004	0.8140301676938364	7:114486377:C:G	sleep duration
8	10985432	T	C	-0.017243	0.00202142	0.513047	1.4618405344787912e-17	8:11127922:C:T	sleep duration
9	37100525	T	G	0.000435162	0.00275469	0.160516	0.8744792322393466	9:37100528:G:T	sleep duration

## Sheet: ST7
Supplementary Table 7 The association between instrumental variables of sleep traits and T2D
chromosome	base_pair_location	effect_allele	other_allele	beta	standard_error	effect_allele_frequency	p_value	ID	exposure
10	104241683	T	G	0.0126633	0.00830118	0.29793	0.12713993937297918	10:102481926:G:T	insomnia
12	57487814	C	A	-0.00247408	0.00835117	0.705715	0.7670346796752954	12:57094031:A:C	insomnia
12	84698234	G	A	0.0186201	0.0092547	0.21539	0.044224201484621604	12:84304455:A:G	insomnia
12	109855201	T	C	0.0110432	0.00878025	0.250638	0.20848748958757993	12:109417396:C:T	insomnia
17	28899614	G	A	0.01055	0.00959567	0.196247	0.2715720058320639	17:30572596:A:G	insomnia
19	37684966	G	A	0.0100198	0.00784802	0.380065	0.2016991184122893	19:37194064:A:G	insomnia
1	1686040	T	G	0.0127845	0.00769148	0.425217	0.09647837944978822	1:1754601:G:T	insomnia
1	57850914	C	A	-0.00179899	0.00768176	0.429868	0.8148380485203792	1:57385242:A:C	insomnia
1	107184470	G	C	0.00515514	0.00771386	0.416301	0.5039448368367807	1:106641848:C:G	insomnia
2	58866584	C	A	-0.0393688	0.00769561	0.430274	3.124999843999184e-07	2:58639449:A:C	insomnia
2	66750564	T	G	0.0107444	0.0164155	0.0570096	0.5127716429134858	2:66523432:G:T	insomnia
2	114082175	G	A	0.00239336	0.00925727	0.215584	0.7959916280307129	2:113324598:A:G	insomnia
2	191288833	G	A	0.00205174	0.00762677	0.532256	0.7879161457363933	2:190424107:A:G	insomnia
3	49980596	T	C	0.0433687	0.00825939	0.690286	1.5141189677364686e-07	3:49943163:C:T	insomnia
4	91287477	G	A	0.0281786	0.00760401	0.431932	0.0002107657314344661	4:90366326:A:G	insomnia
4	105330133	G	A	-0.00584524	0.00842974	0.716611	0.4880541387647817	4:104408976:A:G	insomnia
5	87678585	T	C	-0.0167364	0.00763898	0.459382	0.028457713318638028	5:88382768:C:T	insomnia
5	135486536	T	G	0.00948476	0.0082623	0.304607	0.2509862905715287	5:136150847:G:T	insomnia
6	37631768	G	A	0.0183772	0.00866951	0.260026	0.034026713154671144	6:37663992:A:G	insomnia
6	105400837	G	A	0.0049523	0.00763687	0.546585	0.5166792256184646	6:104952962:A:G	insomnia
7	52584625	G	A	0.00454062	0.00868805	0.74127	0.6012332633385992	7:52516929:A:G	insomnia
8	10236559	T	G	-0.0288257	0.0106341	0.151909	0.006714288529259523	8:10379049:G:T	insomnia
9	96345328	G	A	-0.000401759	0.0079259	0.361901	0.9595729569146341	9:93583046:A:G	insomnia
10	125426627	T	G	0.00266729	0.00788534	0.634616	0.7351686854922713	10:123667111:G:T	chronotype
11	16615883	G	A	0.0336447	0.010025	0.171041	0.0007905329930279391	11:16594336:A:G	chronotype
11	27650524	G	A	0.0226458	0.00869883	0.739631	0.009232514534038503	11:27628977:A:G	chronotype
11	43902681	T	G	0.019799	0.0125467	0.10221	0.11455894355891155	11:43881131:G:T	chronotype
11	92725803	T	C	0.0347039	0.00761833	0.526998	5.230702260128089e-06	11:92992637:C:T	chronotype
11	114009982	G	A	0.0067805	0.00780872	0.389679	0.38521660554264053	11:114139260:A:G	chronotype
11	122811822	G	A	0.00844383	0.0116545	0.120904	0.46875077632896245	11:122941114:A:G	chronotype
12	17078918	T	A	0.00803543	0.0081147	0.327092	0.3220616399171232	12:16925984:A:T	chronotype
12	24066937	G	A	-0.0152438	0.00764903	0.447252	0.04627111874323453	12:23914003:A:G	chronotype
12	106989915	G	A	0.00316595	0.00852775	0.725745	0.710449151649679	12:106596137:A:G	chronotype
12	121029604	T	G	-0.0451985	0.0127474	0.100936	0.00039154348318066784	12:120591801:G:T	chronotype
13	77568732	G	A	-0.00035562	0.0209966	0.0339117	0.9864868717516139	13:76994597:A:G	chronotype
13	94057870	G	C	0.0140778	0.00894318	0.238427	0.1154548017821361	13:93405617:C:G	chronotype
14	57269825	T	C	0.0110438	0.00796338	0.646865	0.16549504678187082	14:56803107:C:T	chronotype
14	74255556	T	C	-0.00661991	0.00781227	0.387249	0.39678660270454735	14:73788853:C:T	chronotype
14	84253271	G	A	0.00287296	0.00778997	0.39629	0.7122754897335005	14:83786927:A:G	chronotype
15	48009263	G	C	0.0135286	0.00869637	0.25831	0.11978818923532981	15:47717066:C:G	chronotype
16	52684916	G	A	-0.00865093	0.00851047	0.277685	0.30938980589376885	16:52651004:A:G	chronotype
17	17401736	T	C	-0.0305557	0.00884443	0.24829	0.0005507062432226058	17:17498422:C:T	chronotype
17	34034059	T	C	0.0292016	0.0102086	0.83142	0.0042298990236467994	17:35707040:C:T	chronotype
17	54173733	G	A	0.030233	0.0194595	0.0399213	0.12027046774716108	17:56096372:A:G	chronotype
17	65475228	G	A	0.00923397	0.007632	0.461574	0.22631638634148296	17:67479112:A:G	chronotype
18	5186019	G	C	0.00727285	0.0096643	0.190837	0.45172174796406317	18:5186020:C:G	chronotype
18	38152835	T	C	0.00022348	0.00761825	0.530615	0.9765974815707904	18:40572871:C:T	chronotype
18	60238668	T	C	-0.00822242	0.00762213	0.528195	0.28069585531644337	18:62571435:C:T	chronotype
19	2695661	T	C	-0.00854413	0.00948309	0.201784	0.36759534236569213	19:2695663:C:T	chronotype
19	47003906	T	C	0.00256229	0.0102364	0.165524	0.8023454608476537	19:46500649:C:T	chronotype
1	7884525	T	G	-0.00217361	0.00957457	0.196159	0.820408780882325	1:7824465:G:T	chronotype
1	15966713	T	C	0.0214452	0.00900624	0.232448	0.01725877631333748	1:15640218:C:T	chronotype
1	62579891	T	G	-0.0663375	0.0130193	0.097161	3.481609029342449e-07	1:62114219:G:T	chronotype
1	77775233	G	A	0.015049	0.00994362	0.177433	0.13017032824732458	1:77309548:A:G	chronotype
1	91191582	G	A	-0.000277219	0.00904647	0.229705	0.9755535193616482	1:90726025:A:G	chronotype
1	96621739	G	A	-0.00983666	0.0151406	0.0675606	0.5158934334609141	1:96156183:A:G	chronotype
1	173996343	T	C	-0.0647002	0.0276602	0.0193428	0.01932991747927518	1:174027205:C:T	chronotype
1	179338327	T	C	-0.00593731	0.0142509	0.0769915	0.6769506350666074	1:179369192:C:T	chronotype
20	17348608	G	A	-0.00400363	0.00769708	0.579876	0.6029593026741574	20:17367963:A:G	chronotype
22	40704052	T	C	-0.0145205	0.00769286	0.575048	0.05908809655747816	22:40308048:C:T	chronotype
2	4651923	G	C	0.000275342	0.00892981	0.238767	0.9754019062322511	2:4604333:C:G	chronotype
2	23959131	T	C	0.0172306	0.00980165	0.184936	0.07876077846174971	2:23736261:C:T	chronotype
2	44271496	T	C	0.0156481	0.0215269	0.0321329	0.4672808680448088	2:44044357:C:T	chronotype
2	44735953	G	A	0.012692	0.00831851	0.702947	0.12707203938791425	2:44508814:A:G	chronotype
2	49750698	T	A	-0.00455117	0.00779237	0.390906	0.5591830518423697	2:49523560:A:T	chronotype
2	50460480	T	C	-0.0113703	0.0143922	0.0753981	0.4295087344207439	2:50233342:C:T	chronotype
2	60480973	T	G	0.0233345	0.00792103	0.636504	0.0032203271981675404	2:60253838:G:T	chronotype
2	61680993	G	C	-0.00672225	0.00796457	0.351176	0.3986584739845809	2:61453858:C:G	chronotype
2	144232491	T	A	-0.00905267	0.00787098	0.371113	0.25008981195511254	2:143474922:A:T	chronotype
2	149390435	T	C	-0.0243909	0.011675	0.119328	0.03669441767337162	2:148632866:C:T	chronotype
2	161894663	G	A	-0.000733872	0.00762789	0.52994	0.9233545636153127	2:161038152:A:G	chronotype
2	207064335	T	C	0.00609182	0.0162015	0.0585442	0.706914679278887	2:206199611:C:T	chronotype
2	239311369	T	C	0.0226674	0.0135263	0.0868216	0.09377779134121696	2:238402728:C:T	chronotype
3	14394752	G	A	-0.00173395	0.0083673	0.709166	0.8358310489154741	3:14353252:A:G	chronotype
3	23231349	G	A	-0.00545858	0.00920693	0.216732	0.5532634747698792	3:23189858:A:G	chronotype
3	24935790	G	A	0.00396058	0.0076168	0.471157	0.6030787138955843	3:24894299:A:G	chronotype
3	36859494	T	A	0.025139	0.0245727	0.0242867	0.3062858969406721	3:36818003:A:T	chronotype
3	63564385	T	G	-0.00268995	0.00870678	0.256005	0.7573593650351754	3:63578709:G:T	chronotype
3	113891549	G	C	-0.0143085	0.00873313	0.253513	0.10133418991220598	3:114172702:C:G	chronotype
3	132971327	T	G	0.0140442	0.00839379	0.287871	0.09429528989170413	3:133252483:G:T	chronotype
3	160755062	G	A	0.0109188	0.00795635	0.353547	0.16996010863122302	3:161037274:A:G	chronotype
4	62873419	T	C	0.00148869	0.00878155	0.251	0.8653834793109314	4:62007701:C:T	chronotype
4	83274208	G	C	-0.0108084	0.00900846	0.232243	0.2302130825056532	4:82353055:C:G	chronotype
4	118315560	G	A	-0.0105656	0.0114154	0.127299	0.35467779513777253	4:117394404:A:G	chronotype
5	26016363	T	C	-0.00653244	0.00782873	0.618552	0.4040452448657613	5:26016254:C:T	chronotype
5	63861475	T	A	0.00527256	0.00892958	0.762731	0.5548824640207087	5:64565648:A:T	chronotype
5	87650742	T	G	0.00356285	0.00877786	0.24992	0.6848240441468937	5:88354925:G:T	chronotype
5	88160354	T	C	0.00860432	0.00761373	0.510991	0.25843182827031236	5:88864537:C:T	chronotype
5	115904410	G	A	0.0116537	0.00865906	0.261588	0.17835611341333843	5:116568714:A:G	chronotype
5	152205430	T	C	0.0161537	0.0083687	0.707822	0.053575964726975074	5:152825870:C:T	chronotype
6	13183523	T	C	-0.0257967	0.00828829	0.304545	0.0018555386289388356	6:13183291:C:T	chronotype
6	41509901	T	G	-0.00941885	0.0088635	0.244107	0.28793801077826314	6:41542163:G:T	chronotype
6	55142337	G	A	-0.000901431	0.00928396	0.786018	0.9226504544701157	6:55277539:A:G	chronotype
6	72479263	T	C	0.0172299	0.00848484	0.278497	0.04228827792047594	6:71769560:C:T	chronotype
6	110244765	G	A	-0.0226274	0.0167479	0.054884	0.17667577294459735	6:109923562:A:G	chronotype
7	50642701	T	C	-0.00345811	0.00761201	0.496456	0.6496149334835742	7:50575004:C:T	chronotype
7	71810805	G	C	0.015635	0.00825212	0.30498	0.05813664961639853	7:72345820:C:G	chronotype
7	101637753	T	C	0.0058543	0.00830249	0.700747	0.48073196461126666	7:101994473:C:T	chronotype
8	31671330	G	A	0.0164996	0.00772054	0.41512	0.0325896727868956	8:31813814:A:G	chronotype
8	33584661	T	A	0.0016914	0.00798796	0.35033	0.8323067178582572	8:33727143:A:T	chronotype
8	101967139	G	A	0.00516952	0.00782084	0.613018	0.5086171499888137	8:100954911:A:G	chronotype
8	116670347	T	C	-0.023901	0.00848021	0.280654	0.004825585334660201	8:115658120:C:T	chronotype
9	8450638	T	C	0.00655218	0.0080576	0.66416	0.4161223093285399	9:8450638:C:T	chronotype
9	76679777	T	C	0.0330846	0.0207285	0.0348901	0.11046736631771703	9:74064861:C:T	chronotype
9	131943440	T	C	0.0185775	0.00760688	0.509244	0.014598223215980565	9:129181161:C:T	chronotype
9	140257189	T	C	0.00652411	0.0116062	0.122551	0.5740318635124615	9:137362737:C:T	chronotype
10	125124884	T	G	0.00282851	0.00800703	0.343806	0.7238990388524976	10:123365368:G:T	morningness
11	16615883	G	A	0.0336447	0.010025	0.171041	0.0007905329930279391	11:16594336:A:G	morningness
11	114009982	G	A	0.0067805	0.00780872	0.389679	0.38521660554264053	11:114139260:A:G	morningness
12	106989915	G	A	0.00316595	0.00852775	0.725745	0.710449151649679	12:106596137:A:G	morningness
13	56281271	C	A	-0.0042995	0.00967503	0.190312	0.6567589502147406	13:55707137:A:C	morningness
13	77568732	G	A	-0.00035562	0.0209966	0.0339117	0.9864868717516139	13:76994597:A:G	morningness
14	84253271	G	A	0.00287296	0.00778997	0.39629	0.7122754897335005	14:83786927:A:G	morningness
16	52684916	G	A	-0.00865093	0.00851047	0.277685	0.30938980589376885	16:52651004:A:G	morningness
16	60644621	T	C	-0.018949	0.00800223	0.343763	0.01788586712364644	16:60610717:C:T	morningness
17	17401736	T	C	-0.0305557	0.00884443	0.24829	0.0005507062432226058	17:17498422:C:T	morningness
17	46077967	T	C	0.0224239	0.00907014	0.228641	0.013425485504381707	17:48000601:C:T	morningness
17	65475228	G	A	0.00923397	0.007632	0.461574	0.22631638634148296	17:67479112:A:G	morningness
18	5186019	G	C	0.00727285	0.0096643	0.190837	0.45172174796406317	18:5186020:C:G	morningness
18	38152835	T	C	0.00022348	0.00761825	0.530615	0.9765974815707904	18:40572871:C:T	morningness
18	60238668	T	C	-0.00822242	0.00762213	0.528195	0.28069585531644337	18:62571435:C:T	morningness
19	47003906	T	C	0.00256229	0.0102364	0.165524	0.8023454608476537	19:46500649:C:T	morningness
1	7888438	T	C	-0.00273927	0.0095708	0.196359	0.7747168465693979	1:7828378:C:T	morningness
1	62579891	T	G	-0.0663375	0.0130193	0.097161	3.481609029342449e-07	1:62114219:G:T	morningness
1	77775233	G	A	0.015049	0.00994362	0.177433	0.13017032824732458	1:77309548:A:G	morningness
1	91191582	G	A	-0.000277219	0.00904647	0.229705	0.9755535193616482	1:90726025:A:G	morningness
1	96971019	T	C	-0.0115308	0.00761336	0.524328	0.12988679482906387	1:96505463:C:T	morningness
1	174421994	T	C	-0.0359918	0.0196685	0.038715	0.06726203458588395	1:174452856:C:T	morningness
22	40704052	T	C	-0.0145205	0.00769286	0.575048	0.05908809655747816	22:40308048:C:T	morningness
2	44271496	T	C	0.0156481	0.0215269	0.0321329	0.4672808680448088	2:44044357:C:T	morningness
2	44735953	G	A	0.012692	0.00831851	0.702947	0.12707203938791425	2:44508814:A:G	morningness
2	49750698	T	A	-0.00455117	0.00779237	0.390906	0.5591830518423697	2:49523560:A:T	morningness
2	50460480	T	C	-0.0113703	0.0143922	0.0753981	0.4295087344207439	2:50233342:C:T	morningness
2	76346385	T	G	0.0121983	0.00784857	0.377447	0.12013540034914477	2:76119259:G:T	morningness
2	144232491	T	A	-0.00905267	0.00787098	0.371113	0.25008981195511254	2:143474922:A:T	morningness
2	149390435	T	C	-0.0243909	0.011675	0.119328	0.03669441767337162	2:148632866:C:T	morningness
2	206908054	T	C	0.0125585	0.0161744	0.0587263	0.4374858391137956	2:206043330:C:T	morningness
2	239307113	G	A	0.0221706	0.0134884	0.0869121	0.10024275638761761	2:238398472:A:G	morningness
3	24935790	G	A	0.00396058	0.0076168	0.471157	0.6030787138955843	3:24894299:A:G	morningness
3	132971327	T	G	0.0140442	0.00839379	0.287871	0.09429528989170413	3:133252483:G:T	morningness
4	62873419	T	C	0.00148869	0.00878155	0.251	0.8653834793109314	4:62007701:C:T	morningness
4	83274208	G	C	-0.0108084	0.00900846	0.232243	0.2302130825056532	4:82353055:C:G	morningness
4	118315560	G	A	-0.0105656	0.0114154	0.127299	0.35467779513777253	4:117394404:A:G	morningness
5	26016363	T	C	-0.00653244	0.00782873	0.618552	0.4040452448657613	5:26016254:C:T	morningness
5	63861475	T	A	0.00527256	0.00892958	0.762731	0.5548824640207087	5:64565648:A:T	morningness
5	115904410	G	A	0.0116537	0.00865906	0.261588	0.17835611341333843	5:116568714:A:G	morningness
5	152540354	T	C	-0.00399374	0.00760737	0.518213	0.599594996374354	5:153160794:C:T	morningness
6	110244765	G	A	-0.0226274	0.0167479	0.054884	0.17667577294459735	6:109923562:A:G	morningness
6	153135378	G	A	-0.0108754	0.00809361	0.327368	0.1790428572850929	6:152814243:A:G	morningness
6	153574103	G	A	0.0277861	0.0322049	0.0140007	0.38825137279552796	6:153252968:A:G	morningness
6	165186963	A	G	0.00513946	0.00759179	0.441239	0.498420618759572	6:164765930:G:A	morningness
7	32262377	C	A	-0.0196383	0.00783194	0.615352	0.012160179899470795	7:32222765:A:C	morningness
7	50642701	T	C	-0.00345811	0.00761201	0.496456	0.6496149334835742	7:50575004:C:T	morningness
7	101637753	T	C	0.0058543	0.00830249	0.700747	0.48073196461126666	7:101994473:C:T	morningness
7	115676877	G	A	-0.00181218	0.00765803	0.558959	0.8129377665740717	7:116036823:A:G	morningness
8	31671330	G	A	0.0164996	0.00772054	0.41512	0.0325896727868956	8:31813814:A:G	morningness
9	76679777	T	C	0.0330846	0.0207285	0.0348901	0.11046736631771703	9:74064861:C:T	morningness
9	140257189	T	C	0.00652411	0.0116062	0.122551	0.5740318635124615	9:137362737:C:T	morningness
10	21830580	G	A	0.0166538	0.00762913	0.541482	0.029040895228270365	10:21541651:A:G	sleep duration
10	64618340	T	C	-0.00261445	0.00760835	0.522181	0.7311256155278261	10:62858580:C:T	sleep duration
11	28829882	C	A	-0.0213329	0.00768174	0.580356	0.005484789948324551	11:28808335:A:C	sleep duration
11	43800474	G	A	-0.0323743	0.00762829	0.463693	2.195887062559238e-05	11:43778924:A:G	sleep duration
11	80685181	T	A	-0.00405641	0.0139199	0.081448	0.7707366304620206	11:80974138:A:T	sleep duration
11	88297740	G	A	-0.00160412	0.00867852	0.258892	0.8533559088547011	11:88564572:A:G	sleep duration
11	101520886	T	G	-0.00438862	0.0113953	0.127675	0.7001450133840522	11:101650155:G:T	sleep duration
11	122828342	G	A	0.0136855	0.0107459	0.146452	0.20282150453529557	11:122957634:A:G	sleep duration
12	117951150	G	A	0.00434839	0.00771834	0.415327	0.573173363934738	12:117513345:A:G	sleep duration
14	29816155	G	A	0.0323088	0.00955114	0.195252	0.0007177281830184094	14:29346949:A:G	sleep duration
14	60233841	T	C	0.00201458	0.0108842	0.143117	0.8531570816521299	14:59767123:C:T	sleep duration
14	65554638	T	C	0.0121459	0.00796378	0.353646	0.12722222889053791	14:65087920:C:T	sleep duration
14	78495761	T	C	-0.0201857	0.0138743	0.0821863	0.1456974665040262	14:78029418:C:T	sleep duration
15	47989799	G	A	-0.0144601	0.00853401	0.27351	0.09018825830268382	15:47697602:A:G	sleep duration
16	23909538	G	C	0.0143377	0.00836725	0.291917	0.08661039115671859	16:23898217:C:G	sleep duration
17	8136092	T	C	-0.00475248	0.00909791	0.226968	0.6014118762709914	17:8232774:C:T	sleep duration
17	11227352	T	C	-0.00478074	0.00782132	0.383965	0.5410382877665204	17:11324035:C:T	sleep duration
1	34731984	G	C	0.0134186	0.00838877	0.707761	0.10968847537274967	1:34266383:C:G	sleep duration
1	66476437	T	C	-0.0230049	0.00858705	0.268525	0.00738363126327434	1:66010754:C:T	sleep duration
2	40382712	T	C	-0.00426748	0.0104244	0.842176	0.6822664253953976	2:40155572:C:T	sleep duration
2	58061127	T	C	9.16422e-05	0.00786234	0.627477	0.9907001984788947	2:57833992:C:T	sleep duration
2	58871658	C	A	0.014369	0.0135732	0.0862545	0.28976838480675027	2:58644523:A:C	sleep duration
2	166944004	T	C	0.017434	0.00879672	0.248507	0.0474941369275331	2:166087494:C:T	sleep duration
3	55879269	G	A	-0.00056447	0.0173324	0.050662	0.9740196085520378	3:55845241:A:G	sleep duration
4	18327896	G	A	0.0154867	0.0076302	0.520996	0.042390642591144855	4:18326273:A:G	sleep duration
4	82254908	G	A	0.0232401	0.00816864	0.315464	0.004440583082051068	4:81333754:A:G	sleep duration
5	1428883	G	A	0.00262635	0.00764462	0.45405	0.7311811724436869	5:1428768:A:G	sleep duration
5	3126493	G	C	-0.0223923	0.0122416	0.892098	0.0673705355945893	5:3126379:C:G	sleep duration
5	102321905	T	C	0.0448079	0.00803805	0.333756	2.4827329037798134e-08	5:102986201:C:T	sleep duration
5	137654218	T	C	-0.0193869	0.00768911	0.57005	0.011690955299886108	5:138318529:C:T	sleep duration
6	28584775	G	A	0.021799	0.00846313	0.280543	0.010001842237745555	6:28616998:A:G	sleep duration
6	89790201	G	A	-0.00459803	0.00905394	0.772175	0.6115598986307722	6:89080482:A:G	sleep duration
6	93162639	C	A	0.00316635	0.00769576	0.578481	0.6807489811168279	6:92452921:A:C	sleep duration
7	2106928	T	C	-0.047488	0.00995988	0.181402	1.8613583849092053e-06	7:2067293:C:T	sleep duration
7	114126432	G	C	0.00122202	0.00862236	0.735034	0.8872953386779631	7:114486377:C:G	sleep duration
8	10985432	T	C	-0.0275172	0.00759974	0.513055	0.0002936838061496416	8:11127922:C:T	sleep duration
9	37100525	T	G	-0.00570134	0.0103786	0.160514	0.5827737747963685	9:37100528:G:T	sleep duration

## Sheet: ST8
Supplementary Table 8 The association between instrumental variables of sleep traits and SBP
chromosome	base_pair_location	effect_allele	other_allele	beta	standard_error	effect_allele_frequency	p_value	ID	exposure
10	104241683	T	G	-0.00520514	0.00231586	0.29778	0.024601410063522577	10:102481926:G:T	insomnia
12	57487814	C	A	0.00783899	0.0023273	0.705185	0.000756379935864603	12:57094031:A:C	insomnia
12	84698234	G	A	0.00157193	0.00258132	0.215398	0.5425490407916155	12:84304455:A:G	insomnia
12	109855201	T	C	-0.00520253	0.00244578	0.250776	0.033407963307973756	12:109417396:C:T	insomnia
17	28899614	G	A	0.00758502	0.00267418	0.195925	0.004562679885104154	17:30572596:A:G	insomnia
19	37684966	G	A	-0.0037391	0.00218543	0.379829	0.08709635899560805	19:37194064:A:G	insomnia
1	1686040	T	G	0.0143563	0.00214695	0.424767	2.2803420720004208e-11	1:1754601:G:T	insomnia
1	57850914	C	A	-0.00174702	0.00214069	0.430111	0.4144431825177464	1:57385242:A:C	insomnia
1	107184470	G	C	-0.00234937	0.00215117	0.416107	0.274771699553015	1:106641848:C:G	insomnia
2	58866584	C	A	-0.00355027	0.00214343	0.430601	0.09765174311743978	2:58639449:A:C	insomnia
2	66750564	T	G	-0.00391117	0.0045746	0.0570306	0.3925653828026355	2:66523432:G:T	insomnia
2	114082175	G	A	-0.00990985	0.00257863	0.215739	0.00012150943458925772	2:113324598:A:G	insomnia
2	191288833	G	A	-0.00581048	0.0021279	0.532473	0.006321643488632314	2:190424107:A:G	insomnia
3	49980596	T	C	0.0104855	0.00229247	0.690373	4.7870724459630445e-06	3:49943163:C:T	insomnia
4	91287477	G	A	-0.00449343	0.0021194	0.431854	0.033994605058024756	4:90366326:A:G	insomnia
4	105330133	G	A	-0.00600284	0.00235016	0.716451	0.010642410339320599	4:104408976:A:G	insomnia
5	87678585	T	C	-0.00456673	0.00212882	0.459688	0.03193743252977171	5:88382768:C:T	insomnia
5	135486536	T	G	-0.00722874	0.00230163	0.304726	0.0016854272060754228	5:136150847:G:T	insomnia
6	37631768	G	A	0.000813852	0.00241817	0.259591	0.7364512438148509	6:37663992:A:G	insomnia
6	105400837	G	A	-0.0065121	0.00212854	0.546678	0.0022176857199980057	6:104952962:A:G	insomnia
7	52584625	G	A	-0.000568555	0.00242117	0.741688	0.814343435806979	7:52516929:A:G	insomnia
8	10236559	T	G	-0.0109932	0.00295406	0.151615	0.00019812989072073622	8:10379049:G:T	insomnia
9	96345328	G	A	0.00291579	0.00220598	0.362274	0.1862451619526981	9:93583046:A:G	insomnia
10	125426627	T	G	-0.00215718	0.0021997	0.63449	0.326757827557863	10:123667111:G:T	chronotype
11	16615883	G	A	0.00758078	0.0028186	0.170769	0.007154676469758455	11:16594336:A:G	chronotype
11	27650524	G	A	0.00323176	0.00242006	0.739715	0.18174312864085382	11:27628977:A:G	chronotype
11	43902681	T	G	-0.000446905	0.0034994	0.10212	0.8983790174804894	11:43881131:G:T	chronotype
11	92725803	T	C	0.00160894	0.00212247	0.526718	0.4484200264924708	11:92992637:C:T	chronotype
11	114009982	G	A	0.00104133	0.00217638	0.389295	0.6323172066224384	11:114139260:A:G	chronotype
11	122811822	G	A	-0.000811874	0.00325037	0.120979	0.8027584763670749	11:122941114:A:G	chronotype
12	17078918	T	A	-0.00254313	0.00225889	0.327371	0.2602369737685693	12:16925984:A:T	chronotype
12	24066937	G	A	-0.00492775	0.00213202	0.44748	0.020816130409176396	12:23914003:A:G	chronotype
12	106989915	G	A	0.00408717	0.00237575	0.725437	0.08536503053287582	12:106596137:A:G	chronotype
12	121029604	T	G	0.00434519	0.00351627	0.101215	0.21655539116562536	12:120591801:G:T	chronotype
13	77568732	G	A	-0.0122619	0.00586215	0.0338469	0.03646447792552291	13:76994597:A:G	chronotype
13	94057870	G	C	0.00560037	0.00248709	0.238676	0.024336605377624224	13:93405617:C:G	chronotype
14	57269825	T	C	-0.00108127	0.00221748	0.647037	0.6258251325223245	14:56803107:C:T	chronotype
14	74255556	T	C	0.00447392	0.00217613	0.386715	0.03979147152038238	14:73788853:C:T	chronotype
14	84253271	G	A	0.0050051	0.00216709	0.396095	0.020910287304225304	14:83786927:A:G	chronotype
15	48009263	G	C	-0.000419099	0.00242308	0.257923	0.8626821261213584	15:47717066:C:G	chronotype
16	52684916	G	A	0.00426331	0.00237113	0.277086	0.07217553304467172	16:52651004:A:G	chronotype
17	17401736	T	C	-0.00077815	0.00245612	0.247933	0.7513789083574336	17:17498422:C:T	chronotype
17	34034059	T	C	0.00403856	0.0028275	0.830954	0.1532011410654045	17:35707040:C:T	chronotype
17	54173733	G	A	0.00143139	0.00542333	0.039747	0.791831911124141	17:56096372:A:G	chronotype
17	65475228	G	A	0.00159399	0.00212804	0.461575	0.4538308348150807	17:67479112:A:G	chronotype
18	5186019	G	C	-0.00442194	0.00269422	0.191133	0.10074186812165692	18:5186020:C:G	chronotype
18	38152835	T	C	0.00886063	0.002122	0.530748	2.9720081771284202e-05	18:40572871:C:T	chronotype
18	60238668	T	C	-0.00523593	0.0021225	0.527918	0.013630130062078274	18:62571435:C:T	chronotype
19	2695661	T	C	0.00191481	0.00264519	0.201323	0.46913517838228574	19:2695663:C:T	chronotype
19	47003906	T	C	-0.000800745	0.00285148	0.165408	0.7788503152048571	19:46500649:C:T	chronotype
1	7884525	T	G	-0.0024434	0.00267161	0.195823	0.360411798769353	1:7824465:G:T	chronotype
1	15966713	T	C	-0.0118708	0.0025098	0.232586	2.2473980515330947e-06	1:15640218:C:T	chronotype
1	62579891	T	G	-0.0101831	0.003577	0.0974365	0.004415602799350738	1:62114219:G:T	chronotype
1	77775233	G	A	-0.00118997	0.00277257	0.17763	0.6677824482026409	1:77309548:A:G	chronotype
1	91191582	G	A	0.000247932	0.00252066	0.229794	0.9216463341076836	1:90726025:A:G	chronotype
1	96621739	G	A	-0.00153471	0.00422306	0.0675755	0.7162967818799466	1:96156183:A:G	chronotype
1	173996343	T	C	-0.00814423	0.00773687	0.0191688	0.29250076078126747	1:174027205:C:T	chronotype
1	179338327	T	C	-0.00111983	0.00397277	0.0770265	0.7780383425372308	1:179369192:C:T	chronotype
20	17348608	G	A	-0.0011401	0.00214453	0.579654	0.5949822367226595	20:17367963:A:G	chronotype
22	40704052	T	C	0.0050601	0.00214177	0.575014	0.018148469252785064	22:40308048:C:T	chronotype
2	4651923	G	C	-0.00135191	0.00248963	0.238676	0.5871174656216319	2:4604333:C:G	chronotype
2	23959131	T	C	-0.000156576	0.00273059	0.185142	0.9542733599962177	2:23736261:C:T	chronotype
2	44271496	T	C	-0.0145315	0.0060181	0.0320396	0.015750705089261626	2:44044357:C:T	chronotype
2	44735953	G	A	0.00309356	0.00231958	0.703337	0.1823110532137049	2:44508814:A:G	chronotype
2	49750698	T	A	7.77785e-05	0.00217407	0.391296	0.9714612902974944	2:49523560:A:T	chronotype
2	50460480	T	C	-0.00601493	0.00402177	0.0753317	0.13475999928350008	2:50233342:C:T	chronotype
2	60480973	T	G	0.00497511	0.00220437	0.636547	0.02401264498018125	2:60253838:G:T	chronotype
2	61680993	G	C	-0.00730272	0.00221963	0.351494	0.0010016592362787002	2:61453858:C:G	chronotype
2	144232491	T	A	-0.00789298	0.00219427	0.371252	0.0003217955247365484	2:143474922:A:T	chronotype
2	149390435	T	C	-0.00176049	0.00325833	0.119394	0.5889873943343807	2:148632866:C:T	chronotype
2	161894663	G	A	-0.000449302	0.00212613	0.529893	0.8326348799806605	2:161038152:A:G	chronotype
2	207064335	T	C	0.00354257	0.00452045	0.0583867	0.4332304761233171	2:206199611:C:T	chronotype
2	239311369	T	C	0.00370988	0.00376934	0.086771	0.32500347158433046	2:238402728:C:T	chronotype
3	14394752	G	A	-0.00218682	0.00233433	0.709051	0.34885825170164086	3:14353252:A:G	chronotype
3	23231349	G	A	0.00586774	0.00256562	0.216796	0.02219218172251271	3:23189858:A:G	chronotype
3	24935790	G	A	0.00602431	0.00212312	0.471528	0.0045472622333877335	3:24894299:A:G	chronotype
3	36859494	T	A	0.024519	0.00685974	0.0244099	0.00035112358334979496	3:36818003:A:T	chronotype
3	63564385	T	G	0.000676328	0.00242796	0.255659	0.7805846378895549	3:63578709:G:T	chronotype
3	113891549	G	C	0.00378904	0.0024388	0.252938	0.12026797537611075	3:114172702:C:G	chronotype
3	132971327	T	G	-0.0031557	0.00234118	0.287695	0.1776863228923028	3:133252483:G:T	chronotype
3	160755062	G	A	-0.00357576	0.00221838	0.353451	0.10698896839465398	3:161037274:A:G	chronotype
4	62873419	T	C	-0.00331494	0.00244493	0.251019	0.17514953957419901	4:62007701:C:T	chronotype
4	83274208	G	C	-0.00146113	0.00250878	0.231962	0.5602940364086969	4:82353055:C:G	chronotype
4	118315560	G	A	-0.00365134	0.00317814	0.12732	0.2506011155945353	4:117394404:A:G	chronotype
5	26016363	T	C	-0.00501969	0.00218144	0.618974	0.021386021544474807	5:26016254:C:T	chronotype
5	63861475	T	A	0.0104012	0.00248967	0.762591	2.94387930124205e-05	5:64565648:A:T	chronotype
5	87650742	T	G	0.00924841	0.00244708	0.250063	0.00015722441953167226	5:88354925:G:T	chronotype
5	88160354	T	C	-0.00321571	0.00212131	0.511287	0.12954211995523418	5:88864537:C:T	chronotype
5	115904410	G	A	-0.0034869	0.00241092	0.261692	0.14809418293927115	5:116568714:A:G	chronotype
5	152205430	T	C	-0.00049632	0.00233471	0.707812	0.831652313531812	5:152825870:C:T	chronotype
6	13183523	T	C	0.0010204	0.0023051	0.304769	0.6580031913953233	6:13183291:C:T	chronotype
6	41509901	T	G	-0.00735767	0.00247304	0.24362	0.002928464744724176	6:41542163:G:T	chronotype
6	55142337	G	A	-0.0102249	0.00258814	0.786162	7.792736653344127e-05	6:55277539:A:G	chronotype
6	72479263	T	C	0.00252655	0.00236471	0.278764	0.2853224864267785	6:71769560:C:T	chronotype
6	110244765	G	A	-0.00416672	0.00465104	0.0550261	0.3703241204290705	6:109923562:A:G	chronotype
7	50642701	T	C	-0.00357344	0.00212112	0.497245	0.09204707661318075	7:50575004:C:T	chronotype
7	71810805	G	C	0.00533453	0.00229983	0.305039	0.020366199797984912	7:72345820:C:G	chronotype
7	101637753	T	C	-0.0020326	0.0023132	0.700416	0.37956573506123686	7:101994473:C:T	chronotype
8	31671330	G	A	-4.2627e-05	0.00215261	0.414671	0.984200927562228	8:31813814:A:G	chronotype
8	33584661	T	A	-0.00354093	0.00222487	0.349865	0.11149207544379951	8:33727143:A:T	chronotype
8	101967139	G	A	0.0038434	0.0021779	0.612908	0.07761041397946108	8:100954911:A:G	chronotype
8	116670347	T	C	0.000671022	0.00235946	0.280877	0.7761059268424911	8:115658120:C:T	chronotype
9	8450638	T	C	-0.00336585	0.00224238	0.663722	0.1333509150033602	9:8450638:C:T	chronotype
9	76679777	T	C	-0.00411195	0.00577459	0.0348945	0.4764167257213148	9:74064861:C:T	chronotype
9	131943440	T	C	0.00496238	0.00211898	0.509587	0.01918712920159329	9:129181161:C:T	chronotype
9	140257189	T	C	-0.00340549	0.00322915	0.12259	0.2916043511613019	9:137362737:C:T	chronotype
10	125124884	T	G	-0.00748079	0.00223352	0.3442	0.0008100838983609059	10:123365368:G:T	morningness
11	16615883	G	A	0.00758078	0.0028186	0.170769	0.007154676469758455	11:16594336:A:G	morningness
11	114009982	G	A	0.00104133	0.00217638	0.389295	0.6323172066224384	11:114139260:A:G	morningness
12	106989915	G	A	0.00408717	0.00237575	0.725437	0.08536503053287582	12:106596137:A:G	morningness
13	56281271	C	A	0.00247556	0.00269579	0.190366	0.3584594218561972	13:55707137:A:C	morningness
13	77568732	G	A	-0.0122619	0.00586215	0.0338469	0.03646447792552291	13:76994597:A:G	morningness
14	84253271	G	A	0.0050051	0.00216709	0.396095	0.020910287304225304	14:83786927:A:G	morningness
16	52684916	G	A	0.00426331	0.00237113	0.277086	0.07217553304467172	16:52651004:A:G	morningness
16	60644621	T	C	0.0102913	0.00222895	0.344074	3.89134736263597e-06	16:60610717:C:T	morningness
17	17401736	T	C	-0.00077815	0.00245612	0.247933	0.7513789083574336	17:17498422:C:T	morningness
17	46077967	T	C	0.0075524	0.00252611	0.228283	0.002792222356252837	17:48000601:C:T	morningness
17	65475228	G	A	0.00159399	0.00212804	0.461575	0.4538308348150807	17:67479112:A:G	morningness
18	5186019	G	C	-0.00442194	0.00269422	0.191133	0.10074186812165692	18:5186020:C:G	morningness
18	38152835	T	C	0.00886063	0.002122	0.530748	2.9720081771284202e-05	18:40572871:C:T	morningness
18	60238668	T	C	-0.00523593	0.0021225	0.527918	0.013630130062078274	18:62571435:C:T	morningness
19	47003906	T	C	-0.000800745	0.00285148	0.165408	0.7788503152048571	19:46500649:C:T	morningness
1	7888438	T	C	-0.00227614	0.00267067	0.19602	0.3940633091384035	1:7828378:C:T	morningness
1	62579891	T	G	-0.0101831	0.003577	0.0974365	0.004415602799350738	1:62114219:G:T	morningness
1	77775233	G	A	-0.00118997	0.00277257	0.17763	0.6677824482026409	1:77309548:A:G	morningness
1	91191582	G	A	0.000247932	0.00252066	0.229794	0.9216463341076836	1:90726025:A:G	morningness
1	96971019	T	C	-0.000814088	0.00212344	0.524245	0.7014375318793226	1:96505463:C:T	morningness
1	174421994	T	C	-0.00180184	0.00549888	0.0386124	0.7431594420546772	1:174452856:C:T	morningness
22	40704052	T	C	0.0050601	0.00214177	0.575014	0.018148469252785064	22:40308048:C:T	morningness
2	44271496	T	C	-0.0145315	0.0060181	0.0320396	0.015750705089261626	2:44044357:C:T	morningness
2	44735953	G	A	0.00309356	0.00231958	0.703337	0.1823110532137049	2:44508814:A:G	morningness
2	49750698	T	A	7.77785e-05	0.00217407	0.391296	0.9714612902974944	2:49523560:A:T	morningness
2	50460480	T	C	-0.00601493	0.00402177	0.0753317	0.13475999928350008	2:50233342:C:T	morningness
2	76346385	T	G	0.00251282	0.00218976	0.377233	0.25116088229029615	2:76119259:G:T	morningness
2	144232491	T	A	-0.00789298	0.00219427	0.371252	0.0003217955247365484	2:143474922:A:T	morningness
2	149390435	T	C	-0.00176049	0.00325833	0.119394	0.5889873943343807	2:148632866:C:T	morningness
2	206908054	T	C	0.00544749	0.00451408	0.0586199	0.22751760112105368	2:206043330:C:T	morningness
2	239307113	G	A	0.00342498	0.00375824	0.0868533	0.3621245762412265	2:238398472:A:G	morningness
3	24935790	G	A	0.00602431	0.00212312	0.471528	0.0045472622333877335	3:24894299:A:G	morningness
3	132971327	T	G	-0.0031557	0.00234118	0.287695	0.1776863228923028	3:133252483:G:T	morningness
4	62873419	T	C	-0.00331494	0.00244493	0.251019	0.17514953957419901	4:62007701:C:T	morningness
4	83274208	G	C	-0.00146113	0.00250878	0.231962	0.5602940364086969	4:82353055:C:G	morningness
4	118315560	G	A	-0.00365134	0.00317814	0.12732	0.2506011155945353	4:117394404:A:G	morningness
5	26016363	T	C	-0.00501969	0.00218144	0.618974	0.021386021544474807	5:26016254:C:T	morningness
5	63861475	T	A	0.0104012	0.00248967	0.762591	2.94387930124205e-05	5:64565648:A:T	morningness
5	115904410	G	A	-0.0034869	0.00241092	0.261692	0.14809418293927115	5:116568714:A:G	morningness
5	152540354	T	C	-0.000234627	0.00212164	0.518528	0.9119436423895407	5:153160794:C:T	morningness
6	110244765	G	A	-0.00416672	0.00465104	0.0550261	0.3703241204290705	6:109923562:A:G	morningness
6	153135378	G	A	0.00553202	0.00225751	0.327205	0.014265927086477453	6:152814243:A:G	morningness
6	153574103	G	A	0.00672097	0.00898798	0.0141098	0.4545974549381362	6:153252968:A:G	morningness
6	165186963	A	G	-0.000895187	0.00211575	0.44061	0.6722177873199299	6:164765930:G:A	morningness
7	32262377	C	A	0.00521573	0.00218234	0.615678	0.016849615696612284	7:32222765:A:C	morningness
7	50642701	T	C	-0.00357344	0.00212112	0.497245	0.09204707661318075	7:50575004:C:T	morningness
7	101637753	T	C	-0.0020326	0.0023132	0.700416	0.37956573506123686	7:101994473:C:T	morningness
7	115676877	G	A	-0.000382863	0.00213406	0.559721	0.8576190119046477	7:116036823:A:G	morningness
8	31671330	G	A	-4.2627e-05	0.00215261	0.414671	0.984200927562228	8:31813814:A:G	morningness
9	76679777	T	C	-0.00411195	0.00577459	0.0348945	0.4764167257213148	9:74064861:C:T	morningness
9	140257189	T	C	-0.00340549	0.00322915	0.12259	0.2916043511613019	9:137362737:C:T	morningness
10	21830580	G	A	0.00839004	0.00212777	0.541753	8.043035767113429e-05	10:21541651:A:G	sleep duration
10	64618340	T	C	-0.0127049	0.00212261	0.521988	2.1572476273378803e-09	10:62858580:C:T	sleep duration
11	28829882	C	A	0.00439062	0.00214504	0.580429	0.040670545735452465	11:28808335:A:C	sleep duration
11	43800474	G	A	-0.00836261	0.00212766	0.463415	8.479690475727433e-05	11:43778924:A:G	sleep duration
11	80685181	T	A	0.00489845	0.00387509	0.0814568	0.20619826181491183	11:80974138:A:T	sleep duration
11	88297740	G	A	-0.0005574	0.00241797	0.259316	0.8176843769438452	11:88564572:A:G	sleep duration
11	101520886	T	G	-0.00250716	0.00318422	0.127482	0.43106523616079034	11:101650155:G:T	sleep duration
11	122828342	G	A	0.00110615	0.00299794	0.146444	0.7121492151588056	11:122957634:A:G	sleep duration
12	117951150	G	A	0.00585865	0.00215142	0.415296	0.006466064016829963	12:117513345:A:G	sleep duration
14	29816155	G	A	0.00241859	0.00267299	0.195366	0.3655560702604297	14:29346949:A:G	sleep duration
14	60233841	T	C	-0.00209098	0.00302461	0.143143	0.4893628536232509	14:59767123:C:T	sleep duration
14	65554638	T	C	-0.00564547	0.00221731	0.353435	0.01089381510631418	14:65087920:C:T	sleep duration
14	78495761	T	C	0.00202172	0.00385664	0.082118	0.60012677016969	14:78029418:C:T	sleep duration
15	47989799	G	A	-0.00564069	0.00237605	0.273669	0.01759746053886973	15:47697602:A:G	sleep duration
16	23909538	G	C	-0.00309666	0.00232911	0.291818	0.18366652113045231	16:23898217:C:G	sleep duration
17	8136092	T	C	-0.0105258	0.00253109	0.227242	3.202137672400077e-05	17:8232774:C:T	sleep duration
17	11227352	T	C	0.000935584	0.00217955	0.384548	0.6677363210185179	17:11324035:C:T	sleep duration
1	34731984	G	C	0.00156978	0.0023389	0.708354	0.5021170862732656	1:34266383:C:G	sleep duration
1	66476437	T	C	0.00197318	0.00238806	0.268646	0.4086504674133398	1:66010754:C:T	sleep duration
2	40382712	T	C	0.00134712	0.00290858	0.842064	0.6432547472385673	2:40155572:C:T	sleep duration
2	58061127	T	C	-0.00304884	0.00219424	0.627759	0.16468839610924907	2:57833992:C:T	sleep duration
2	58871658	C	A	-0.00325399	0.00378592	0.0859531	0.39006591306030297	2:58644523:A:C	sleep duration
2	166944004	T	C	-0.00011959	0.00245507	0.248498	0.9611491805247384	2:166087494:C:T	sleep duration
3	55879269	G	A	-0.00616015	0.00485261	0.0503766	0.20428101168654078	3:55845241:A:G	sleep duration
4	18327896	G	A	0.0015732	0.00212436	0.520909	0.4589654563949513	4:18326273:A:G	sleep duration
4	82254908	G	A	-0.00478945	0.0022785	0.315714	0.03555166950529224	4:81333754:A:G	sleep duration
5	1428883	G	A	-0.000284433	0.00212996	0.454329	0.8937669682314507	5:1428768:A:G	sleep duration
5	3126493	G	C	-0.00409658	0.00341993	0.892416	0.23097394920368047	5:3126379:C:G	sleep duration
5	102321905	T	C	0.000202803	0.00224899	0.333799	0.9281479290931444	5:102986201:C:T	sleep duration
5	137654218	T	C	-0.00129506	0.002141	0.570135	0.5452566864367642	5:138318529:C:T	sleep duration
6	28584775	G	A	-0.00223816	0.00236196	0.279989	0.3433412626951315	6:28616998:A:G	sleep duration
6	89790201	G	A	0.000947674	0.00252552	0.772391	0.7074829857841636	6:89080482:A:G	sleep duration
6	93162639	C	A	0.0010549	0.00214626	0.578247	0.6230687933694483	6:92452921:A:C	sleep duration
7	2106928	T	C	-0.00841756	0.00275144	0.181553	0.0022182985738725776	7:2067293:C:T	sleep duration
7	114126432	G	C	-0.00285229	0.00240253	0.734791	0.23514838480714004	7:114486377:C:G	sleep duration
8	10985432	T	C	-0.0144543	0.00211964	0.512633	9.151662592812735e-12	8:11127922:C:T	sleep duration
9	37100525	T	G	0.00391471	0.00288907	0.160475	0.1754151099473801	9:37100528:G:T	sleep duration

## Sheet: ST9
Supplementary Table 9 The association between instrumental variables of sleep traits and DBP
chromosome	base_pair_location	effect_allele	other_allele	beta	standard_error	effect_allele_frequency	p_value	ID	exposure
10	104241683	T	G	0.00434293	0.00231885	0.297783	0.0610857625975824	10:102481926:G:T	insomnia
12	57487814	C	A	0.00537907	0.0023309	0.705185	0.02101502930712618	12:57094031:A:C	insomnia
12	84698234	G	A	0.00211839	0.00258532	0.215397	0.4125627373992603	12:84304455:A:G	insomnia
12	109855201	T	C	-0.00341454	0.00244957	0.250775	0.1633379121636968	12:109417396:C:T	insomnia
17	28899614	G	A	0.00683321	0.00267698	0.195925	0.010692764452642892	17:30572596:A:G	insomnia
19	37684966	G	A	-0.000291482	0.00218845	0.379829	0.8940421617795556	19:37194064:A:G	insomnia
1	1686040	T	G	0.00685533	0.00214954	0.424768	0.0014266584071825914	1:1754601:G:T	insomnia
1	57850914	C	A	-0.000727978	0.00214328	0.430108	0.7341148343451463	1:57385242:A:C	insomnia
1	107184470	G	C	-0.00313315	0.00215376	0.416109	0.14574276345386897	1:106641848:C:G	insomnia
2	58866584	C	A	-0.0019945	0.00214607	0.4306	0.35269475400246886	2:58639449:A:C	insomnia
2	66750564	T	G	0.00702328	0.00458024	0.0570301	0.12518030345193512	2:66523432:G:T	insomnia
2	114082175	G	A	-0.0136803	0.00258181	0.215737	1.1661918446208272e-07	2:113324598:A:G	insomnia
2	191288833	G	A	-0.0108506	0.00213052	0.532471	3.525900074107616e-07	2:190424107:A:G	insomnia
3	49980596	T	C	0.0129344	0.0022954	0.690373	1.751257466839846e-08	3:49943163:C:T	insomnia
4	91287477	G	A	-0.00215138	0.00212198	0.431853	0.3106526051628395	4:90366326:A:G	insomnia
4	105330133	G	A	-0.00123148	0.00235301	0.716452	0.6007212568958299	4:104408976:A:G	insomnia
5	87678585	T	C	-0.00364848	0.00213128	0.459687	0.08692005651004678	5:88382768:C:T	insomnia
5	135486536	T	G	-0.00146254	0.00230429	0.304723	0.5256213532180837	5:136150847:G:T	insomnia
6	37631768	G	A	0.00190247	0.00242181	0.259589	0.4321285894437309	6:37663992:A:G	insomnia
6	105400837	G	A	-0.00218109	0.00213175	0.546678	0.30623864887950786	6:104952962:A:G	insomnia
7	52584625	G	A	0.00142424	0.00242423	0.741689	0.5568676637957363	7:52516929:A:G	insomnia
8	10236559	T	G	-0.0102882	0.00295763	0.151613	0.0005041850918941117	8:10379049:G:T	insomnia
9	96345328	G	A	-0.00174543	0.00220906	0.362275	0.42945731051813324	9:93583046:A:G	insomnia
10	125426627	T	G	-0.00186939	0.00220255	0.634492	0.39602809800010685	10:123667111:G:T	chronotype
11	16615883	G	A	0.00136897	0.00282189	0.17077	0.6275870882658162	11:16594336:A:G	chronotype
11	27650524	G	A	0.00540074	0.00242289	0.739715	0.025810712896459392	11:27628977:A:G	chronotype
11	43902681	T	G	-0.00149183	0.0035035	0.102119	0.6702441004933539	11:43881131:G:T	chronotype
11	92725803	T	C	-0.00329556	0.00212494	0.526722	0.12092747923924255	11:92992637:C:T	chronotype
11	114009982	G	A	0.00124445	0.00217892	0.389297	0.5679093252575911	11:114139260:A:G	chronotype
11	122811822	G	A	-0.00154247	0.00325418	0.120978	0.6355006513265643	11:122941114:A:G	chronotype
12	17078918	T	A	-0.00195282	0.00226239	0.327368	0.3880449179055898	12:16925984:A:T	chronotype
12	24066937	G	A	-0.00636644	0.00213532	0.44748	0.002868533987910072	12:23914003:A:G	chronotype
12	106989915	G	A	0.00554363	0.00237943	0.72544	0.019816182805981214	12:106596137:A:G	chronotype
12	121029604	T	G	0.00751171	0.0035217	0.101216	0.03292683595721234	12:120591801:G:T	chronotype
13	77568732	G	A	-0.0109716	0.00587014	0.0338466	0.06161692202002788	13:76994597:A:G	chronotype
13	94057870	G	C	0.00292934	0.00249047	0.238674	0.23950853813480139	13:93405617:C:G	chronotype
14	57269825	T	C	-0.0012778	0.00222003	0.647038	0.5649005531536235	14:56803107:C:T	chronotype
14	74255556	T	C	-0.00388426	0.00217863	0.386715	0.07460363695397056	14:73788853:C:T	chronotype
14	84253271	G	A	0.00533017	0.00216957	0.396095	0.014018450097984844	14:83786927:A:G	chronotype
15	48009263	G	C	-0.00286131	0.00242692	0.257923	0.23840205793358232	15:47717066:C:G	chronotype
16	52684916	G	A	0.00556397	0.00237423	0.277085	0.019104690217602235	16:52651004:A:G	chronotype
17	17401736	T	C	0.0025748	0.00245869	0.247933	0.2949965928532951	17:17498422:C:T	chronotype
17	34034059	T	C	0.00661417	0.00283047	0.830956	0.019450913387597225	17:35707040:C:T	chronotype
17	54173733	G	A	0.00485702	0.00542902	0.0397466	0.37097957555672684	17:56096372:A:G	chronotype
17	65475228	G	A	0.00134579	0.00213026	0.461575	0.5275492379129774	17:67479112:A:G	chronotype
18	5186019	G	C	-0.0012167	0.00269813	0.191131	0.6520321347087672	18:5186020:C:G	chronotype
18	38152835	T	C	0.00356291	0.00212507	0.53075	0.09362029386463004	18:40572871:C:T	chronotype
18	60238668	T	C	0.00247992	0.00212558	0.527916	0.24333019267160672	18:62571435:C:T	chronotype
19	2695661	T	C	0.00113872	0.00264884	0.201323	0.6672736879281244	19:2695663:C:T	chronotype
19	47003906	T	C	-0.00335556	0.00285542	0.165406	0.23993245623998996	19:46500649:C:T	chronotype
1	7884525	T	G	-0.00366304	0.00267485	0.195822	0.1708618089427058	1:7824465:G:T	chronotype
1	15966713	T	C	-0.00453122	0.00251283	0.232584	0.07135263238431816	1:15640218:C:T	chronotype
1	62579891	T	G	-0.0163053	0.00358131	0.0974379	5.291514615338915e-06	1:62114219:G:T	chronotype
1	77775233	G	A	6.11171e-05	0.00277593	0.177628	0.9824345336677273	1:77309548:A:G	chronotype
1	91191582	G	A	-0.00172154	0.00252371	0.229793	0.4951456864858005	1:90726025:A:G	chronotype
1	96621739	G	A	0.000680596	0.00422818	0.0675749	0.872119505766432	1:96156183:A:G	chronotype
1	173996343	T	C	-0.00985212	0.00774605	0.0191697	0.2034122014361488	1:174027205:C:T	chronotype
1	179338327	T	C	-0.0045788	0.00397756	0.0770269	0.24966749278040004	1:179369192:C:T	chronotype
20	17348608	G	A	0.00187868	0.00214793	0.579653	0.38176666139304893	20:17367963:A:G	chronotype
22	40704052	T	C	-0.00618745	0.00214461	0.575015	0.00391273107919437	22:40308048:C:T	chronotype
2	4651923	G	C	-0.00241073	0.00249269	0.238674	0.33348399843701154	2:4604333:C:G	chronotype
2	23959131	T	C	-0.00371857	0.00273393	0.185143	0.17378128330936854	2:23736261:C:T	chronotype
2	44271496	T	C	-0.0214061	0.00602552	0.0320393	0.0003814872257389278	2:44044357:C:T	chronotype
2	44735953	G	A	0.00816476	0.00232243	0.70334	0.00043874279744247246	2:44508814:A:G	chronotype
2	49750698	T	A	0.000943752	0.00217674	0.391293	0.6646071359058275	2:49523560:A:T	chronotype
2	50460480	T	C	-0.000864973	0.00402673	0.075331	0.8299170749929932	2:50233342:C:T	chronotype
2	60480973	T	G	0.00305531	0.00220708	0.636549	0.16626123417789837	2:60253838:G:T	chronotype
2	61680993	G	C	-0.00946863	0.00222235	0.351495	2.0384966402221204e-05	2:61453858:C:G	chronotype
2	144232491	T	A	-0.0119379	0.00219696	0.371254	5.51619995000268e-08	2:143474922:A:T	chronotype
2	149390435	T	C	0.00593467	0.00326234	0.119394	0.06888901895013766	2:148632866:C:T	chronotype
2	161894663	G	A	-0.000959941	0.00212875	0.529893	0.6520306333510222	2:161038152:A:G	chronotype
2	207064335	T	C	0.00456384	0.00452599	0.0583874	0.31328023795810533	2:206199611:C:T	chronotype
2	239311369	T	C	0.00583374	0.00377396	0.0867713	0.12215633660118128	2:238402728:C:T	chronotype
3	14394752	G	A	-0.00335319	0.00233733	0.709053	0.15139342004594225	3:14353252:A:G	chronotype
3	23231349	G	A	0.00226223	0.00256891	0.216797	0.3785245048301786	3:23189858:A:G	chronotype
3	24935790	G	A	0.00687953	0.00212585	0.471527	0.0012116299499492981	3:24894299:A:G	chronotype
3	36859494	T	A	0.014562	0.00686856	0.0244097	0.03399851905687076	3:36818003:A:T	chronotype
3	63564385	T	G	-0.00161595	0.00243106	0.25566	0.5062371354184803	3:63578709:G:T	chronotype
3	113891549	G	C	0.0020604	0.00244193	0.252937	0.39880445396983516	3:114172702:C:G	chronotype
3	132971327	T	G	-0.00271582	0.00234418	0.287694	0.24664538854492166	3:133252483:G:T	chronotype
3	160755062	G	A	-0.00425991	0.00222123	0.353452	0.05513406323293902	3:161037274:A:G	chronotype
4	62873419	T	C	-0.00267851	0.00244792	0.251019	0.273868447572796	4:62007701:C:T	chronotype
4	83274208	G	C	0.000176457	0.00251185	0.23196	0.943995013034366	4:82353055:C:G	chronotype
4	118315560	G	A	-0.0041835	0.00318203	0.127318	0.18860187239668796	4:117394404:A:G	chronotype
5	26016363	T	C	-0.00275933	0.00218395	0.618972	0.20642533591788126	5:26016254:C:T	chronotype
5	63861475	T	A	0.00490197	0.00249254	0.762591	0.04922321770757174	5:64565648:A:T	chronotype
5	87650742	T	G	0.00905662	0.0024499	0.250063	0.00021839867538957764	5:88354925:G:T	chronotype
5	88160354	T	C	-0.00394428	0.00212375	0.511286	0.06327905720760901	5:88864537:C:T	chronotype
5	115904410	G	A	-0.00367272	0.0024137	0.261692	0.12810674601444094	5:116568714:A:G	chronotype
5	152205430	T	C	0.00202233	0.00233741	0.707813	0.38692964063430807	5:152825870:C:T	chronotype
6	13183523	T	C	0.00279532	0.00230857	0.304767	0.22595502290687244	6:13183291:C:T	chronotype
6	41509901	T	G	-0.00490988	0.00247675	0.243621	0.04743621185513748	6:41542163:G:T	chronotype
6	55142337	G	A	-0.00501449	0.00259204	0.786162	0.05304201328819178	6:55277539:A:G	chronotype
6	72479263	T	C	0.00515981	0.00236828	0.278763	0.029352831397773917	6:71769560:C:T	chronotype
6	110244765	G	A	-0.00170391	0.00465798	0.0550279	0.7145111329262407	6:109923562:A:G	chronotype
7	50642701	T	C	-0.00326861	0.00212381	0.497247	0.12379582545622977	7:50575004:C:T	chronotype
7	71810805	G	C	0.00178608	0.00230274	0.305036	0.4379666082610206	7:72345820:C:G	chronotype
7	101637753	T	C	-0.0018867	0.00231613	0.700417	0.4153038909496987	7:101994473:C:T	chronotype
8	31671330	G	A	0.000597871	0.00215521	0.414673	0.7814676419566908	8:31813814:A:G	chronotype
8	33584661	T	A	-0.00404488	0.00222755	0.349864	0.06939369293139161	8:33727143:A:T	chronotype
8	101967139	G	A	0.00343444	0.00218053	0.612909	0.11524577160890163	8:100954911:A:G	chronotype
8	116670347	T	C	-0.00356337	0.00236231	0.280875	0.13144528125050506	8:115658120:C:T	chronotype
9	8450638	T	C	0.0017716	0.00224551	0.663723	0.430138186747373	9:8450638:C:T	chronotype
9	76679777	T	C	-0.00347184	0.00578267	0.0348941	0.548249191628256	9:74064861:C:T	chronotype
9	131943440	T	C	0.00257975	0.00212194	0.509587	0.22408046652646876	9:129181161:C:T	chronotype
9	140257189	T	C	-0.00108903	0.00323366	0.12259	0.736283384523921	9:137362737:C:T	chronotype
10	125124884	T	G	-0.00300921	0.00223641	0.344201	0.17844689681820006	10:123365368:G:T	morningness
11	16615883	G	A	0.00136897	0.00282189	0.17077	0.6275870882658162	11:16594336:A:G	morningness
11	114009982	G	A	0.00124445	0.00217892	0.389297	0.5679093252575911	11:114139260:A:G	morningness
12	106989915	G	A	0.00554363	0.00237943	0.72544	0.019816182805981214	12:106596137:A:G	morningness
13	56281271	C	A	0.0021288	0.00269945	0.190369	0.4303422636777167	13:55707137:A:C	morningness
13	77568732	G	A	-0.0109716	0.00587014	0.0338466	0.06161692202002788	13:76994597:A:G	morningness
14	84253271	G	A	0.00533017	0.00216957	0.396095	0.014018450097984844	14:83786927:A:G	morningness
16	52684916	G	A	0.00556397	0.00237423	0.277085	0.019104690217602235	16:52651004:A:G	morningness
16	60644621	T	C	0.00691542	0.00223187	0.344075	0.0019451361266585709	16:60610717:C:T	morningness
17	17401736	T	C	0.0025748	0.00245869	0.247933	0.2949965928532951	17:17498422:C:T	morningness
17	46077967	T	C	-0.00395346	0.00252876	0.228282	0.11795870607572072	17:48000601:C:T	morningness
17	65475228	G	A	0.00134579	0.00213026	0.461575	0.5275492379129774	17:67479112:A:G	morningness
18	5186019	G	C	-0.0012167	0.00269813	0.191131	0.6520321347087672	18:5186020:C:G	morningness
18	38152835	T	C	0.00356291	0.00212507	0.53075	0.09362029386463004	18:40572871:C:T	morningness
18	60238668	T	C	0.00247992	0.00212558	0.527916	0.24333019267160672	18:62571435:C:T	morningness
19	47003906	T	C	-0.00335556	0.00285542	0.165406	0.23993245623998996	19:46500649:C:T	morningness
1	7888438	T	C	-0.00363668	0.0026739	0.19602	0.1738096960114695	1:7828378:C:T	morningness
1	62579891	T	G	-0.0163053	0.00358131	0.0974379	5.291514615338915e-06	1:62114219:G:T	morningness
1	77775233	G	A	6.11171e-05	0.00277593	0.177628	0.9824345336677273	1:77309548:A:G	morningness
1	91191582	G	A	-0.00172154	0.00252371	0.229793	0.4951456864858005	1:90726025:A:G	morningness
1	96971019	T	C	-0.00292708	0.00212602	0.524244	0.16857726361895653	1:96505463:C:T	morningness
1	174421994	T	C	-0.00240577	0.00550548	0.0386132	0.6621280706357225	1:174452856:C:T	morningness
22	40704052	T	C	-0.00618745	0.00214461	0.575015	0.00391273107919437	22:40308048:C:T	morningness
2	44271496	T	C	-0.0214061	0.00602552	0.0320393	0.0003814872257389278	2:44044357:C:T	morningness
2	44735953	G	A	0.00816476	0.00232243	0.70334	0.00043874279744247246	2:44508814:A:G	morningness
2	49750698	T	A	0.000943752	0.00217674	0.391293	0.6646071359058275	2:49523560:A:T	morningness
2	50460480	T	C	-0.000864973	0.00402673	0.075331	0.8299170749929932	2:50233342:C:T	morningness
2	76346385	T	G	-0.00225137	0.00219245	0.377231	0.30448086168219296	2:76119259:G:T	morningness
2	144232491	T	A	-0.0119379	0.00219696	0.371254	5.51619995000268e-08	2:143474922:A:T	morningness
2	149390435	T	C	0.00593467	0.00326234	0.119394	0.06888901895013766	2:148632866:C:T	morningness
2	206908054	T	C	0.00485335	0.00451961	0.0586205	0.28289286890191356	2:206043330:C:T	morningness
2	239307113	G	A	0.00617685	0.00376285	0.0868537	0.10068667516606995	2:238398472:A:G	morningness
3	24935790	G	A	0.00687953	0.00212585	0.471527	0.0012116299499492981	3:24894299:A:G	morningness
3	132971327	T	G	-0.00271582	0.00234418	0.287694	0.24664538854492166	3:133252483:G:T	morningness
4	62873419	T	C	-0.00267851	0.00244792	0.251019	0.273868447572796	4:62007701:C:T	morningness
4	83274208	G	C	0.000176457	0.00251185	0.23196	0.943995013034366	4:82353055:C:G	morningness
4	118315560	G	A	-0.0041835	0.00318203	0.127318	0.18860187239668796	4:117394404:A:G	morningness
5	26016363	T	C	-0.00275933	0.00218395	0.618972	0.20642533591788126	5:26016254:C:T	morningness
5	63861475	T	A	0.00490197	0.00249254	0.762591	0.04922321770757174	5:64565648:A:T	morningness
5	115904410	G	A	-0.00367272	0.0024137	0.261692	0.12810674601444094	5:116568714:A:G	morningness
5	152540354	T	C	0.00138015	0.00212409	0.518528	0.5158482956715618	5:153160794:C:T	morningness
6	110244765	G	A	-0.00170391	0.00465798	0.0550279	0.7145111329262407	6:109923562:A:G	morningness
6	153135378	G	A	0.00391233	0.0022609	0.327207	0.08355452988132257	6:152814243:A:G	morningness
6	153574103	G	A	-0.00425359	0.00900156	0.0141096	0.6365419056985715	6:153252968:A:G	morningness
6	165186963	A	G	-0.00138739	0.00211894	0.440608	0.5126252569702836	6:164765930:G:A	morningness
7	32262377	C	A	0.00216917	0.0021851	0.61568	0.32085218412961247	7:32222765:A:C	morningness
7	50642701	T	C	-0.00326861	0.00212381	0.497247	0.12379582545622977	7:50575004:C:T	morningness
7	101637753	T	C	-0.0018867	0.00231613	0.700417	0.4153038909496987	7:101994473:C:T	morningness
7	115676877	G	A	-0.00183976	0.00213676	0.55972	0.38923510297920705	7:116036823:A:G	morningness
8	31671330	G	A	0.000597871	0.00215521	0.414673	0.7814676419566908	8:31813814:A:G	morningness
9	76679777	T	C	-0.00347184	0.00578267	0.0348941	0.548249191628256	9:74064861:C:T	morningness
9	140257189	T	C	-0.00108903	0.00323366	0.12259	0.736283384523921	9:137362737:C:T	morningness
10	21830580	G	A	0.00866498	0.00213053	0.541752	4.760910310549937e-05	10:21541651:A:G	sleep duration
10	64618340	T	C	-0.0129882	0.00212536	0.521989	9.8971465262879e-10	10:62858580:C:T	sleep duration
11	28829882	C	A	0.00295029	0.00214754	0.580431	0.16950401902485046	11:28808335:A:C	sleep duration
11	43800474	G	A	-0.0100837	0.00213015	0.463413	2.203738200673437e-06	11:43778924:A:G	sleep duration
11	80685181	T	A	0.00106392	0.00387958	0.0814583	0.7839024106721578	11:80974138:A:T	sleep duration
11	88297740	G	A	0.00240239	0.00242079	0.259315	0.3210021934455315	11:88564572:A:G	sleep duration
11	101520886	T	G	0.00105537	0.00318794	0.127482	0.7406056143395368	11:101650155:G:T	sleep duration
11	122828342	G	A	0.000172702	0.00300144	0.146443	0.954115167825451	11:122957634:A:G	sleep duration
12	117951150	G	A	0.00250744	0.00215476	0.415297	0.24455469224527768	12:117513345:A:G	sleep duration
14	29816155	G	A	0.00289547	0.00267606	0.195365	0.2792569561635066	14:29346949:A:G	sleep duration
14	60233841	T	C	-0.00608233	0.00302808	0.143143	0.04457486124966759	14:59767123:C:T	sleep duration
14	65554638	T	C	-0.00568424	0.00221986	0.353435	0.010448164459402613	14:65087920:C:T	sleep duration
14	78495761	T	C	-0.000147081	0.00386104	0.0821195	0.9696129338568236	14:78029418:C:T	sleep duration
15	47989799	G	A	-0.0025763	0.0023798	0.273667	0.2789992269925531	15:47697602:A:G	sleep duration
16	23909538	G	C	3.33154e-05	0.00233215	0.29182	0.9886023989766662	16:23898217:C:G	sleep duration
17	8136092	T	C	-0.0128942	0.00253374	0.227242	3.5997306012642956e-07	17:8232774:C:T	sleep duration
17	11227352	T	C	-0.000784424	0.00218183	0.38455	0.7192005320374795	17:11324035:C:T	sleep duration
1	34731984	G	C	0.000780204	0.00234172	0.708351	0.739000955633814	1:34266383:C:G	sleep duration
1	66476437	T	C	-0.00261172	0.00239095	0.268644	0.2746856678343681	1:66010754:C:T	sleep duration
2	40382712	T	C	-0.002873	0.00291215	0.842063	0.32386125911122227	2:40155572:C:T	sleep duration
2	58061127	T	C	0.000190801	0.00219693	0.627758	0.9307919101065432	2:57833992:C:T	sleep duration
2	58871658	C	A	0.000456145	0.00379057	0.0859535	0.9042164423114768	2:58644523:A:C	sleep duration
2	166944004	T	C	0.000642978	0.00245809	0.248497	0.7936481349325393	2:166087494:C:T	sleep duration
3	55879269	G	A	-0.0030637	0.00485876	0.0503784	0.5283345354705822	3:55845241:A:G	sleep duration
4	18327896	G	A	0.0012617	0.00212695	0.520911	0.5530494948733723	4:18326273:A:G	sleep duration
4	82254908	G	A	-0.00797042	0.00228127	0.315713	0.0004761019935823142	4:81333754:A:G	sleep duration
5	1428883	G	A	-0.00178591	0.00213242	0.454329	0.4023073805358276	5:1428768:A:G	sleep duration
5	3126493	G	C	-0.00709476	0.00342389	0.892417	0.03825251551767008	5:3126379:C:G	sleep duration
5	102321905	T	C	0.00659343	0.00225158	0.333798	0.0034076109097151033	5:102986201:C:T	sleep duration
5	137654218	T	C	-0.00496803	0.00214347	0.570132	0.020462561608878736	5:138318529:C:T	sleep duration
6	28584775	G	A	-0.0196589	0.00236552	0.279988	9.52138223021403e-17	6:28616998:A:G	sleep duration
6	89790201	G	A	0.000376262	0.00252933	0.772392	0.8817433643008273	6:89080482:A:G	sleep duration
6	93162639	C	A	0.000377573	0.00214949	0.578247	0.8605634565237054	6:92452921:A:C	sleep duration
7	2106928	T	C	-0.00682083	0.00275492	0.181553	0.01329107167384053	7:2067293:C:T	sleep duration
7	114126432	G	C	-0.000339113	0.00240557	0.734791	0.8878937521597913	7:114486377:C:G	sleep duration
8	10985432	T	C	-0.0136064	0.0021222	0.512632	1.4414181954955972e-10	8:11127922:C:T	sleep duration
9	37100525	T	G	0.00681935	0.0028931	0.160476	0.018417895307976478	9:37100528:G:T	sleep duration

## Sheet: ST10
Supplementary Table 10 The association between instrumental variables of sleep traits and CAD
chromosome	base_pair_location	effect_allele	other_allele	beta	standard_error	effect_allele_frequency	P	exposure
1	1686040	T	G	0.02308	0.008953	0.4226	0.00993116	insomnia
1	57850914	C	A	0.009609	0.00896	0.4265	0.283531	insomnia
1	107185225	T	C	0.008711	0.008954	0.4172	0.330598	insomnia
2	58866584	C	A	-0.001799	0.008979	0.4286	0.841201	insomnia
2	66750564	T	G	0.0105	0.01987	0.05687	0.597173	insomnia
2	114082175	G	A	-0.001945	0.01079	0.2162	0.85688	insomnia
2	191288833	G	A	-0.01334	0.008891	0.5299	0.133475	insomnia
3	49980596	T	C	0.02465	0.009563	0.6848	0.00995405	insomnia
4	91287477	G	A	0.006757	0.008948	0.4343	0.450194	insomnia
4	105330133	G	A	0.00788	0.009804	0.715	0.421502	insomnia
5	87678585	T	C	0.01011	0.008884	0.46	0.255035	insomnia
5	135486536	T	G	0.002637	0.009649	0.3027	0.784693	insomnia
6	37631768	G	A	0.009899	0.01013	0.2591	0.328246	insomnia
6	105400837	G	A	0.01527	0.008883	0.5475	0.0857038	insomnia
7	52584625	G	A	0.004716	0.01007	0.7392	0.63944	insomnia
8	10236559	T	G	-0.004803	0.01232	0.1529	0.696787	insomnia
9	96345328	G	A	0.00823	0.009327	0.3587	0.377572	insomnia
10	104241683	T	G	0.009625	0.009628	0.299	0.317468	insomnia
12	57487814	C	A	0.006175	0.009688	0.7029	0.523842	insomnia
12	84698234	G	A	0.006367	0.0108	0.2136	0.555392	insomnia
12	109855201	T	C	0.01683	0.01029	0.2488	0.101976	insomnia
17	28899614	G	A	0.007311	0.01146	0.1936	0.5236	insomnia
19	37684966	G	A	0.03134	0.00915	0.3782	0.000615177	insomnia
1	7884525	T	G	0.01539	0.01113	0.1961	0.166571	chronotype
1	15966713	T	C	0.007463	0.01053	0.2305	0.47852	chronotype
1	62579891	T	G	-0.02902	0.01554	0.09509	0.0618016	chronotype
1	77775233	G	A	0.009289	0.01158	0.1773	0.422377	chronotype
1	91191582	G	A	-0.006927	0.01047	0.2317	0.508042	chronotype
1	96621739	G	A	0.002045	0.01784	0.06751	0.90872	chronotype
1	173996343	T	C	-0.007014	0.03313	0.01897	0.832358	chronotype
1	179338327	T	C	0.000954	0.01625	0.0793	0.953191	chronotype
2	4651923	G	C	0.006829	0.01041	0.2391	0.5118	chronotype
2	23959131	T	C	0.01424	0.0114	0.1845	0.21169	chronotype
2	44271496	T	C	-0.0261	0.02757	0.03003	0.343795	chronotype
2	44735953	G	A	0.008669	0.009696	0.7041	0.371279	chronotype
2	49750698	T	A	-0.007296	0.009124	0.3893	0.423936	chronotype
2	50460480	T	C	0.000286	0.01697	0.07449	0.986557	chronotype
2	60480973	T	G	0.01423	0.009184	0.6354	0.121395	chronotype
2	61680993	G	C	-0.01218	0.009299	0.3481	0.190195	chronotype
2	144232491	T	A	0.01182	0.00921	0.3679	0.199526	chronotype
2	149390435	T	C	-0.009059	0.01328	0.1257	0.495108	chronotype
2	161894663	G	A	0.009579	0.008898	0.5304	0.281709	chronotype
2	207064335	T	C	0.01588	0.01945	0.05671	0.414286	chronotype
2	239311369	T	C	0.03396	0.0158	0.08667	0.0316228	chronotype
3	14394752	G	A	0.006755	0.009806	0.7105	0.490908	chronotype
3	23231349	G	A	-0.006002	0.0108	0.2141	0.578229	chronotype
3	24935790	G	A	-0.002471	0.008906	0.4717	0.781448	chronotype
3	36859494	T	A	0.003931	0.02901	0.0242	0.892195	chronotype
3	63564385	T	G	0.01167	0.01023	0.2534	0.25398	chronotype
3	113891549	G	C	-0.01812	0.01017	0.2533	0.074817	chronotype
3	132971327	T	G	-0.005788	0.009796	0.2865	0.554626	chronotype
3	160755062	G	A	0.002903	0.009378	0.356	0.756833	chronotype
4	62873419	T	C	-0.01506	0.0102	0.2543	0.139701	chronotype
4	83274208	G	C	-0.02242	0.01052	0.2309	0.033037	chronotype
4	118315560	G	A	-0.001743	0.01339	0.1256	0.896437	chronotype
5	26016363	T	C	0.003079	0.00917	0.6208	0.737055	chronotype
5	63861475	T	A	0.007923	0.01044	0.7624	0.447816	chronotype
5	87650742	T	G	0.01732	0.01026	0.248	0.0914113	chronotype
5	88160354	T	C	-0.02764	0.008845	0.5095	0.00177828	chronotype
5	115904410	G	A	-0.004304	0.0101	0.2622	0.670039	chronotype
5	152205430	T	C	-0.01513	0.009717	0.7067	0.119509	chronotype
6	13183523	T	C	-0.01045	0.009647	0.3037	0.278869	chronotype
6	41509901	T	G	-0.006836	0.01045	0.2463	0.512861	chronotype
6	55142337	G	A	-0.008187	0.01081	0.7862	0.448745	chronotype
6	72479263	T	C	0.01963	0.009893	0.2784	0.0472063	chronotype
6	110244765	G	A	-0.004189	0.01887	0.05852	0.82429	chronotype
7	50642701	T	C	-0.009892	0.008899	0.4945	0.266318	chronotype
7	71810805	G	C	0.001709	0.009611	0.3042	0.858875	chronotype
7	101637753	T	C	-0.009283	0.009745	0.7039	0.3408	chronotype
8	31671330	G	A	0.009945	0.008981	0.4179	0.268164	chronotype
8	33584661	T	A	0.002611	0.009294	0.3507	0.778753	chronotype
8	101967139	G	A	-0.01437	0.009098	0.615	0.11413	chronotype
8	116670347	T	C	-0.01188	0.009854	0.2816	0.228034	chronotype
9	8450638	T	C	0.01599	0.00944	0.6664	0.0901571	chronotype
9	76679777	T	C	-0.006782	0.02439	0.03456	0.780908	chronotype
9	131943440	T	C	-0.0005443	0.008993	0.5109	0.951744	chronotype
9	140257189	T	C	0.02521	0.01356	0.1221	0.0630957	chronotype
10	125426627	T	G	-0.004407	0.009196	0.6309	0.63183	chronotype
11	16615883	G	A	0.02119	0.01168	0.1733	0.0696627	chronotype
11	27650524	G	A	0.01974	0.01003	0.7343	0.0489779	chronotype
11	43902681	T	G	-0.001449	0.01473	0.1007	0.921637	chronotype
11	92725803	T	C	0.01035	0.00888	0.5289	0.24395	chronotype
11	114009982	G	A	0.00559	0.009333	0.3878	0.549161	chronotype
11	122811822	G	A	-0.005568	0.01359	0.1209	0.681868	chronotype
12	17078918	T	A	0.003941	0.009419	0.33	0.675616	chronotype
12	24066937	G	A	-0.01365	0.008914	0.4447	0.125632	chronotype
12	106989915	G	A	-0.007135	0.009957	0.7262	0.473587	chronotype
12	121029604	T	G	-0.05712	0.01513	0.09816	0.000159956	chronotype
13	77568732	G	A	-0.01473	0.02403	0.03468	0.539883	chronotype
13	94057870	G	C	-0.0132	0.01043	0.2388	0.205684	chronotype
14	57269825	T	C	0.01185	0.009404	0.6483	0.207587	chronotype
14	74255556	T	C	0.001544	0.009187	0.3851	0.866503	chronotype
14	84253271	G	A	0.005437	0.009073	0.3939	0.549035	chronotype
15	48009263	G	C	0.008362	0.0102	0.2576	0.412192	chronotype
16	52684916	G	A	-0.003657	0.01001	0.2738	0.714825	chronotype
17	17401736	T	C	-0.000803	0.01034	0.2483	0.938123	chronotype
17	34034059	T	C	0.01595	0.01178	0.8301	0.175995	chronotype
17	54173733	G	A	-0.01237	0.02314	0.03864	0.592925	chronotype
17	65475228	G	A	-0.0005299	0.008873	0.4615	0.952379	chronotype
18	5186019	G	C	-0.009716	0.01132	0.189	0.390751	chronotype
18	38152835	T	C	-0.005265	0.008885	0.5269	0.553478	chronotype
18	60238668	T	C	-0.01931	0.008878	0.5324	0.0295801	chronotype
19	2695661	T	C	-0.001644	0.01093	0.205	0.88044	chronotype
19	47003906	T	C	0.02725	0.01203	0.1637	0.0235505	chronotype
20	17348608	G	A	0.02353	0.009008	0.5825	0.00897429	chronotype
22	40704052	T	C	0.01182	0.008994	0.5793	0.188843	chronotype
1	7888438	T	C	0.01579	0.01112	0.1963	0.155704	morningness
1	62579891	T	G	-0.02902	0.01554	0.09509	0.0618016	morningness
1	77775233	G	A	0.009289	0.01158	0.1773	0.422377	morningness
1	91191582	G	A	-0.006927	0.01047	0.2317	0.508042	morningness
1	96971019	T	C	0.007822	0.008852	0.5241	0.376964	morningness
1	174421994	T	C	0.001982	0.02295	0.03826	0.931194	morningness
2	44271496	T	C	-0.0261	0.02757	0.03003	0.343795	morningness
2	44735953	G	A	0.008669	0.009696	0.7041	0.371279	morningness
2	49750698	T	A	-0.007296	0.009124	0.3893	0.423936	morningness
2	50460480	T	C	0.000286	0.01697	0.07449	0.986557	morningness
2	76346385	T	G	0.02244	0.009131	0.3763	0.0139959	morningness
2	144232491	T	A	0.01182	0.00921	0.3679	0.199526	morningness
2	149390435	T	C	-0.009059	0.01328	0.1257	0.495108	morningness
2	206908054	T	C	0.01556	0.01917	0.05741	0.417061	morningness
2	239307113	G	A	0.03411	0.01578	0.08677	0.0306902	morningness
3	24935790	G	A	-0.002471	0.008906	0.4717	0.781448	morningness
3	132971327	T	G	-0.005788	0.009796	0.2865	0.554626	morningness
4	62873419	T	C	-0.01506	0.0102	0.2543	0.139701	morningness
4	83274208	G	C	-0.02242	0.01052	0.2309	0.033037	morningness
4	118315560	G	A	-0.001743	0.01339	0.1256	0.896437	morningness
5	26016363	T	C	0.003079	0.00917	0.6208	0.737055	morningness
5	63861475	T	A	0.007923	0.01044	0.7624	0.447816	morningness
5	115904410	G	A	-0.004304	0.0101	0.2622	0.670039	morningness
5	152540354	T	C	-0.006244	0.008858	0.5209	0.480839	morningness
6	110244765	G	A	-0.004189	0.01887	0.05852	0.82429	morningness
6	153135378	G	A	0.006323	0.009417	0.3255	0.50188	morningness
6	153574103	G	A	0.01919	0.03475	0.01545	0.580764	morningness
6	165186963	G	A	0.000353	0.008982	0.5611	0.968657	morningness
7	32262377	C	A	-0.03539	0.00915	0.6122	0.000110154	morningness
7	50642701	T	C	-0.009892	0.008899	0.4945	0.266318	morningness
7	101637753	T	C	-0.009283	0.009745	0.7039	0.3408	morningness
7	115676877	G	A	-0.007819	0.0089	0.5584	0.379665	morningness
8	31671330	G	A	0.009945	0.008981	0.4179	0.268164	morningness
9	76679777	T	C	-0.006782	0.02439	0.03456	0.780908	morningness
9	140257189	T	C	0.02521	0.01356	0.1221	0.0630957	morningness
10	125124884	T	G	0.01638	0.00938	0.3429	0.0809096	morningness
11	16615883	G	A	0.02119	0.01168	0.1733	0.0696627	morningness
11	114009982	G	A	0.00559	0.009333	0.3878	0.549161	morningness
12	106989915	G	A	-0.007135	0.009957	0.7262	0.473587	morningness
13	56281271	C	A	0.01913	0.01128	0.191	0.0897429	morningness
13	77568732	G	A	-0.01473	0.02403	0.03468	0.539883	morningness
14	84253271	G	A	0.005437	0.009073	0.3939	0.549035	morningness
16	52684916	G	A	-0.003657	0.01001	0.2738	0.714825	morningness
16	60644621	T	C	-0.01363	0.009325	0.3427	0.143913	morningness
17	17401736	T	C	-0.000803	0.01034	0.2483	0.938123	morningness
17	46077967	T	C	-0.01724	0.01058	0.2297	0.103395	morningness
17	65475228	G	A	-0.0005299	0.008873	0.4615	0.952379	morningness
18	5186019	G	C	-0.009716	0.01132	0.189	0.390751	morningness
18	38152835	T	C	-0.005265	0.008885	0.5269	0.553478	morningness
18	60240352	C	A	-0.01908	0.00888	0.5326	0.0316228	morningness
19	47003906	T	C	0.02725	0.01203	0.1637	0.0235505	morningness
22	40704052	T	C	0.01182	0.008994	0.5793	0.188843	morningness
1	34731984	G	C	0.002049	0.009733	0.7089	0.833221	sleep duration
1	66476437	T	C	-0.001477	0.009998	0.2713	0.882592	sleep duration
2	40382712	T	C	0.001236	0.01222	0.8431	0.91939	sleep duration
2	58061127	T	C	-0.007094	0.00915	0.6267	0.438127	sleep duration
2	58871658	C	A	0.02273	0.01608	0.08468	0.157435	sleep duration
2	166944004	T	C	-0.003468	0.01023	0.2479	0.734683	sleep duration
3	55879269	G	A	0.02538	0.02059	0.04947	0.21752	sleep duration
4	18327896	G	A	0.009548	0.00888	0.5229	0.282293	sleep duration
4	82254908	G	A	0.03368	0.009544	0.3131	0.000416869	sleep duration
5	1428883	G	A	0.01219	0.008914	0.4569	0.171396	sleep duration
5	3126493	G	C	0.004198	0.01421	0.8907	0.767538	sleep duration
5	102321905	T	C	-0.01182	0.009418	0.3313	0.209363	sleep duration
5	137654218	T	C	-0.002256	0.008959	0.5748	0.80118	sleep duration
6	28584775	G	A	0.009826	0.00986	0.2794	0.319007	sleep duration
6	89790201	G	A	0.001434	0.01058	0.7736	0.892216	sleep duration
6	93162639	C	A	0.008553	0.008975	0.5773	0.340565	sleep duration
7	2106928	T	C	-0.03081	0.01145	0.1832	0.00711214	sleep duration
7	114126432	G	C	0.02572	0.01009	0.7374	0.0107647	sleep duration
8	10985432	T	C	-0.01157	0.008856	0.5107	0.19147	sleep duration
9	37100525	T	G	0.01828	0.01223	0.1569	0.134896	sleep duration
10	21830580	G	A	0.01165	0.008881	0.5376	0.189452	sleep duration
10	64618340	T	C	0.002659	0.008848	0.5215	0.763836	sleep duration
11	28829882	C	A	-0.00744	0.008986	0.5823	0.407662	sleep duration
11	43800474	G	A	-0.009367	0.008868	0.4641	0.290804	sleep duration
11	80685181	T	A	0.01584	0.0167	0.08005	0.343084	sleep duration
11	88297740	G	A	-0.01464	0.01015	0.2576	0.149039	sleep duration
11	101520886	T	G	-0.01975	0.01399	0.1194	0.158052	sleep duration
11	122828342	G	A	-0.01271	0.0125	0.1472	0.309386	sleep duration
12	117951150	G	A	-0.004158	0.009015	0.4174	0.644614	sleep duration
14	29816155	G	A	0.002347	0.01117	0.1959	0.833566	sleep duration
14	60233841	T	C	-0.002216	0.01271	0.1424	0.861549	sleep duration
14	65554638	T	C	0.01944	0.009268	0.3537	0.0359749	sleep duration
14	78495761	T	C	-0.0112	0.0164	0.08209	0.494538	sleep duration
15	47989799	G	A	0.003788	0.009961	0.2708	0.70372	sleep duration
16	23909538	G	C	-0.009839	0.009716	0.295	0.311243	sleep duration
17	8136092	T	C	0.01104	0.01063	0.2254	0.29902	sleep duration
17	11227352	T	C	0.009022	0.009103	0.382	0.321662	sleep duration

[truncated: 9 more sheets: ST11, ST12, ST13, ST14, ST15, ST16, ST17, ST18, ST19]
